# Supplementary material for: Personality profiles and usage experience are associated with trust and dependence on generative AI: a latent profile analysis
Source: Front Psychol. 2026 Jun 18;17:1810554. doi: 10.3389/fpsyg.2026.1810554 (PMC13323736; doi:10.3389/fpsyg.2026.1810554)
Supplement: Supplementary file 1 [file Data_Sheet_1.CSV]

ID	Gender	Age	Age Group	GAI Interaction History	GAI Usage Duration	Usage Duration Group	Extraversionext	ext1	ext6	ext11	ext16	Agreeablenessagr	agr2	agr7	agr12	agr17	Conscientiousness	con3	con8	con13	con18	Neuroticism	neu4	neu9	neu14	neu18	Opennessint	ope5	ope10	ope15	ope20	Personality Type	GAI Dependence	dep1	dep2	dep3	dep4	dep5	dep6	dep7	dep8	GAI Trust	tru1	tru2	tru3	tru4	tru5	tru6	tru7
1	2	23	1	1	2	1	1.5	1	2	2	1	3	5	5	1	1	4	4	3	5	4	2.5	3	3	2	2	1.5	2	1	1	2	1	1	1	1	1	1	1	1	1	1	1	1	1	1	1	1	1	1
2	2	24	1	1	1	1	1.5	1	1	1	3	3	1	1	5	5	2.25	1	2	3	3	4	4	3	4	5	1.75	3	1	1	2	1	1	1	1	1	1	1	1	1	1	1	1	1	1	1	1	1	1
3	2	22	1	2	2	1	2.75	4	2	1	4	2	2	2	2	2	1.75	2	1	3	1	1.75	3	2	1	1	1.25	1	2	1	1	1	1	1	1	1	1	1	1	1	1	1	1	1	1	1	1	1	1
4	2	24	1	1	2	1	2.25	2	2	3	2	1.75	2	1	2	2	2.25	3	3	2	1	2	2	2	1	3	2	1	2	2	3	1	1	1	1	1	1	1	1	1	1	1	1	1	1	1	1	1	1
5	2	24	1	1	2	1	2.25	2	1	2	4	1.75	2	2	1	2	1.25	1	1	2	1	4.5	5	5	3	5	2	1	2	3	2	1	1	1	1	1	1	1	1	1	1	1	1	1	1	1	1	1	1
6	2	27	2	1	2	1	1.75	1	2	2	2	3	2	5	1	4	4.75	5	4	5	5	4.25	4	5	4	4	1	1	1	1	1	1	1	1	1	1	1	1	1	1	1	1	1	1	1	1	1	1	1
7	2	23	1	1	1	1	1.25	2	1	1	1	1.75	1	2	2	2	2	2	3	2	1	1.25	2	1	1	1	1.25	2	1	1	1	1	1	1	1	1	1	1	1	1	1	2.14	5	4	1	1	2	1	1
8	2	22	1	1	2	1	1.5	1	2	1	2	1.5	2	1	2	1	2	2	3	1	2	2.5	2	3	3	2	1.5	2	1	1	2	1	1	1	1	1	1	1	1	1	1	1	1	1	1	1	1	1	1
9	2	36	3	1	2	1	2	2	2	3	1	1.5	1	1	2	2	2.25	3	3	2	1	3.75	5	4	3	3	1.75	1	2	2	2	1	1.625	1	3	2	1	1	2	1	2	2	3	3	1	4	1	1	1
10	2	24	1	2	1	1	2	2	2	2	2	1.75	2	2	2	1	2.25	2	3	2	2	3.75	5	4	3	3	2.75	3	2	4	2	1	1.625	4	1	1	1	1	2	1	2	6.14	5	7	7	6	6	7	5
11	2	25	1	1	3	2	1.75	2	2	2	1	1.5	1	2	2	1	1.25	2	1	1	1	4.5	4	5	4	5	3	3	5	2	2	1	1.875	1	1	1	1	4	2	3	2	1.86	2	2	2	2	1	2	2
12	2	31	2	1	2	1	2.5	3	1	3	3	1.5	1	3	1	1	2	1	3	2	2	3.5	5	1	5	3	3	5	3	2	2	1	1.875	2	2	1	1	4	2	1	2	2	3	1	3	1	4	1	1
13	2	27	2	1	2	1	2	1	3	2	2	1.25	1	1	1	2	1.25	1	1	2	1	3.75	5	4	3	3	1.75	1	2	2	2	1	1.875	3	1	3	1	1	2	2	2	2	3	1	2	1	2	2	3
14	1	33	2	2	4	2	1	1	1	1	1	1.5	2	2	1	1	2.25	3	1	3	2	4.75	5	5	4	5	1.75	2	1	1	3	1	1.875	2	2	2	1	2	2	2	2	2.29	2	3	2	2	4	1	2
15	2	33	2	2	2	1	2	2	1	3	2	1	1	1	1	1	1.25	1	1	2	1	4	2	5	4	5	1.25	1	1	2	1	1	1.875	1	3	1	1	3	2	2	2	2	2	2	2	3	3	1	1
16	2	24	1	2	2	1	1.5	2	2	1	1	1.25	1	2	1	1	1.75	2	1	2	2	2.75	1	2	5	3	1.5	1	1	2	2	1	1.875	3	1	2	1	2	2	2	2	2	1	2	1	2	2	3	3
17	2	24	1	2	1	1	1.5	1	2	2	1	1.75	3	1	2	1	3	3	3	1	5	2.75	2	3	3	3	2	2	2	2	2	1	1.875	2	2	2	1	2	2	2	2	1.86	4	4	1	1	1	1	1
18	2	27	2	2	3	2	1.75	1	2	2	2	1.5	1	2	2	1	2.25	1	2	3	3	4.5	5	5	4	4	2.25	2	1	3	3	1	1.875	5	1	1	1	1	2	2	2	2	2	1	1	4	3	1	2
19	2	25	1	2	1	1	1.25	1	2	1	1	1.75	2	2	2	1	2.25	1	2	3	3	1.25	1	2	1	1	1.75	1	2	3	1	1	2	4	2	1	1	2	2	2	2	2.14	2	1	2	4	2	2	2
20	2	28	2	1	4	2	1.75	3	1	1	2	1.75	3	2	1	1	2.25	1	2	3	3	4.5	4	5	5	4	1.75	2	2	2	1	1	2.125	2	2	4	1	2	2	2	2	2.29	2	2	1	2	3	3	3
21	2	22	1	1	2	1	2.75	3	1	5	2	2	2	2	1	3	1.25	1	1	1	2	3	3	1	3	5	3.25	4	3	3	3	1	2.125	3	2	1	3	1	3	2	2	6.14	6	6	5	6	7	7	6
22	2	24	1	1	2	1	1.5	1	2	1	2	1.75	1	2	3	1	3	5	2	2	3	3	3	3	5	1	3.25	5	2	4	2	1	2.125	4	2	2	1	1	3	2	2	2.43	2	3	1	1	3	3	4
23	2	24	1	1	2	1	1.5	1	2	2	1	1.75	1	2	3	1	1.25	1	1	2	1	3.75	3	3	4	5	1	1	1	1	1	1	2.125	2	2	2	2	2	3	2	2	6.14	6	7	5	6	6	6	7
24	2	31	2	2	2	1	2	1	2	2	3	1.5	1	2	2	1	1.5	1	1	2	2	4	4	4	4	4	2.75	2	2	2	5	1	2.125	2	2	4	1	1	3	2	2	1	1	1	1	1	1	1	1
25	2	28	2	1	2	1	1.75	3	1	1	2	1.75	1	2	2	2	1.5	2	1	1	2	4.5	4	4	5	5	1.75	1	2	2	2	1	2.125	2	5	1	1	1	3	2	2	1.86	3	1	4	2	1	1	1
26	2	25	1	1	2	1	2	2	1	2	3	1.5	2	2	1	1	1.5	1	1	2	2	3.5	2	2	5	5	1.75	1	2	1	3	1	2.25	3	2	4	1	1	3	2	2	6.14	7	7	5	7	6	5	6
27	2	35	2	2	1	1	1.5	1	3	1	1	1.75	2	2	1	2	1.5	1	1	1	3	3.75	5	4	3	3	1.75	2	1	2	2	1	2.25	4	1	3	1	2	3	2	2	6.14	7	6	7	5	6	7	5
28	2	22	1	1	2	1	1.5	2	1	2	1	1.5	2	1	1	2	1	1	1	1	1	3.75	5	4	3	3	1.75	1	1	3	2	1	2.25	2	1	1	2	4	4	2	2	2.14	5	4	1	1	2	1	1
29	2	23	1	2	2	1	1.75	2	2	1	2	1.75	1	1	3	2	3	3	2	3	4	4.5	4	5	5	4	1.5	2	2	1	1	1	2.25	4	4	1	1	2	1	2	3	6.14	6	5	7	6	6	6	7
30	2	25	1	1	1	1	1.5	2	1	1	2	1.5	2	1	1	2	3	2	4	4	2	3.75	5	4	3	3	1.75	2	2	2	1	1	2.25	1	1	1	1	7	3	2	2	1.71	2	1	2	1	2	1	3
31	1	43	3	1	2	1	1.5	1	2	1	2	2	2	2	2	2	2	2	2	3	1	3.75	3	3	4	5	1.75	2	1	2	2	1	2.25	3	3	2	1	2	3	2	2	2.29	2	2	4	1	2	3	2
32	1	32	2	2	3	2	1.5	2	1	1	2	1.5	2	2	1	1	1.5	1	2	2	1	4	4	4	4	4	1.75	1	2	2	2	1	2.25	3	2	1	4	1	3	2	2	2	2	2	2	2	2	2	2
33	2	26	2	1	1	1	2.25	2	3	2	2	1.5	2	2	1	1	1.75	1	2	2	2	5	5	5	5	5	1.75	3	2	1	1	1	2.25	3	2	2	2	2	3	2	2	6.14	7	7	7	5	5	7	5
34	1	26	2	1	3	2	2.5	1	3	5	1	2	2	1	3	2	1.5	2	1	2	1	1.5	3	1	1	1	1.75	2	1	3	1	1	2.25	2	2	2	1	4	3	2	2	2	3	1	3	1	2	2	2
35	1	25	1	2	1	1	2.75	4	1	2	4	1.75	1	2	2	2	1.75	2	1	1	3	1.5	1	1	2	2	1.5	1	2	2	1	1	2.25	2	2	2	1	4	3	2	2	6.14	6	7	7	6	5	6	6
36	2	29	2	1	2	1	1.75	1	2	3	1	1.75	2	1	2	2	4.25	3	4	5	5	4.5	5	4	4	5	1.75	1	2	1	3	1	2.375	2	1	1	3	4	4	2	2	1	1	1	1	1	1	1	1
37	2	24	1	1	1	1	1.75	2	2	1	2	1.25	1	2	1	1	4.75	4	5	5	5	4.75	5	4	5	5	1.75	2	2	2	1	1	2.375	6	2	1	1	1	3	2	3	6.29	6	7	6	6	7	6	6
38	2	37	3	1	2	1	1.5	1	1	2	2	2	2	2	3	1	4.75	4	5	5	5	4	4	3	4	5	1.75	1	2	2	2	1	2.375	2	2	2	2	3	3	2	3	6.14	7	5	5	7	7	6	6
39	1	30	2	1	4	2	1.5	1	1	2	2	2	2	2	2	2	1.25	1	1	2	1	4	4	4	4	4	1.75	1	3	2	1	1	2.625	2	2	2	1	6	4	1	3	1.86	4	1	1	3	1	2	1
40	2	23	1	1	4	2	1.75	1	2	3	1	2.5	2	2	4	2	1.5	1	2	1	2	4.75	4	5	5	5	1.5	1	2	1	2	1	2.625	4	2	2	1	4	4	1	3	1.86	2	2	1	2	2	2	2
41	2	28	2	2	3	2	1.75	1	1	4	1	1.75	2	2	1	2	4	4	4	5	3	4.75	4	5	5	5	2	2	2	2	2	1	5.875	5	7	6	6	5	6	6	6	2	2	1	2	1	2	2	4
42	2	39	3	2	1	1	2	1	2	2	3	1.25	1	1	2	1	4	3	4	4	5	4.5	4	5	4	5	1.75	2	1	2	2	1	5.875	6	7	6	5	5	6	6	6	1.57	1	1	1	2	2	2	2
43	2	28	2	1	1	1	2	2	2	2	2	2.25	1	2	3	3	2.25	2	2	2	3	4.75	5	5	5	4	1.75	2	1	2	2	1	6.375	7	5	5	7	7	7	7	6	6.14	6	5	6	7	7	6	6
44	2	38	3	1	1	1	1.75	2	2	2	1	1.75	2	1	2	2	2.5	3	5	1	1	4.75	5	4	5	5	1.25	2	1	1	1	1	2.625	2	2	2	1	5	3	3	3	1.71	5	1	1	2	1	1	1
45	2	23	1	1	2	1	1.75	1	2	2	2	1.75	2	2	2	1	4	3	4	4	5	4.75	5	5	4	5	2	2	2	2	2	1	2.625	2	3	3	2	2	3	3	3	2	1	2	3	1	1	4	2
46	2	33	2	1	2	1	2.75	3	3	1	4	2.25	2	2	3	2	1.25	1	2	1	1	4.25	4	4	4	5	2	3	2	2	1	1	6.375	6	7	6	7	4	7	7	7	6.14	5	7	6	5	7	6	7
47	2	24	1	2	2	1	2.75	3	3	2	3	1.75	2	2	1	2	4	5	3	4	4	3.75	5	4	3	3	2	1	3	1	3	1	2.625	3	1	1	1	6	3	3	3	2.43	1	1	3	3	3	3	3
48	2	29	2	2	2	1	1.5	1	1	2	2	1.75	2	3	1	1	1.5	2	1	2	1	4	4	4	3	5	1.75	2	2	1	2	1	2.75	4	3	3	1	3	1	3	4	6.29	5	7	7	5	7	6	7
49	2	33	2	2	1	1	1.75	2	2	1	2	1.75	2	2	2	1	1.5	1	2	1	2	4.75	4	5	5	5	2	1	2	2	3	1	2.75	2	4	1	1	4	3	4	3	2	2	2	2	2	2	2	2
50	2	28	2	1	2	1	1.5	1	2	1	2	1.75	3	2	1	1	2.25	1	2	3	3	4	3	5	5	3	1.75	2	2	1	2	1	2.75	3	5	2	1	1	4	3	3	1	1	1	1	1	1	1	1
51	2	25	1	2	3	2	1.5	2	1	1	2	2.25	1	1	5	2	1.25	2	1	1	1	4	5	4	4	3	2.75	4	4	2	1	1	6.375	6	6	5	7	6	7	7	7	6.14	6	6	5	7	7	6	6
52	2	36	3	1	2	1	1.75	2	2	2	1	2.25	1	2	2	4	2.25	1	2	3	3	4.75	5	5	4	5	2	3	1	2	2	1	6.375	5	7	6	6	6	7	7	7	2	6	1	1	1	3	1	1
53	2	31	2	2	4	2	1.75	1	4	1	1	2.5	1	1	4	4	4.25	4	4	4	5	4.75	5	5	4	5	2	2	2	1	3	1	6.375	7	5	6	7	5	7	7	7	2	3	3	1	1	3	2	1
54	2	24	1	1	2	1	1.75	2	2	2	1	2.5	3	1	3	3	1.5	2	2	1	1	4.75	5	5	4	5	2	5	1	1	1	1	6.375	4	7	6	6	7	7	7	7	6.29	6	6	6	6	6	7	7
55	2	28	2	1	1	1	1.75	2	1	2	2	1.75	1	2	3	1	1.5	1	1	2	2	4.75	5	5	4	5	1.5	1	1	2	2	1	6.375	7	4	7	6	6	7	7	7	6.29	7	7	7	6	6	6	5
56	2	25	1	1	4	2	1.5	2	1	2	1	1.75	1	1	2	3	4	4	4	4	4	4.25	5	5	3	4	1.5	1	1	2	2	1	6.375	6	6	6	7	5	7	7	7	2	3	1	2	1	2	2	3
57	2	25	1	2	2	1	1.75	1	1	2	3	2.5	2	3	2	3	2.25	1	4	1	3	4.75	5	5	5	4	1.25	1	1	2	1	1	6.375	6	7	6	6	5	7	7	7	2.14	1	1	1	4	4	3	1
58	2	27	2	1	2	1	1.5	2	1	1	2	2.75	3	3	3	2	4	4	4	5	3	4.25	4	5	5	3	2	1	1	3	3	1	6.375	5	5	7	6	7	7	7	7	2.29	2	2	2	2	2	4	2
59	2	25	1	1	2	1	1.5	1	1	2	2	2.75	2	4	3	2	1.5	2	1	1	2	4.25	4	4	4	5	2	2	2	2	2	1	6.375	6	6	7	6	5	7	7	7	2	3	1	4	1	2	1	2
60	1	30	2	1	2	1	1.5	2	1	1	2	1.75	1	1	1	4	1.75	2	1	2	2	4.25	5	4	4	4	2	3	2	1	2	1	6.375	7	4	7	7	5	7	7	7	2.29	2	1	1	4	3	3	2
61	2	39	3	2	2	1	1.5	3	1	1	1	1.5	1	1	1	3	2.25	1	2	3	3	4.25	4	5	3	5	2	2	1	4	1	1	6.375	7	7	6	6	4	7	7	7	6.14	6	6	7	6	6	7	5
62	2	33	2	1	2	1	1.5	2	1	2	1	2.75	3	1	2	5	1.75	2	1	1	3	4.25	4	5	4	4	1.5	2	1	2	1	1	6.375	6	7	5	7	5	7	7	7	2	2	2	2	2	2	2	2
63	2	26	2	1	2	1	1.5	2	1	1	2	2.75	5	1	3	2	1.75	1	2	2	2	4.25	4	4	4	5	1.75	3	1	2	1	1	6.375	6	7	5	6	6	7	7	7	2	1	3	2	2	2	2	2
64	2	33	2	1	1	1	1.5	2	2	1	1	2.75	1	5	1	4	1.75	2	1	1	3	4.25	4	5	4	4	2	3	2	2	1	1	6.375	6	5	7	5	7	7	7	7	2	5	1	1	1	4	1	1
65	2	24	1	1	2	1	1.75	1	2	2	2	1.5	1	1	2	2	4.25	4	4	4	5	5	5	5	5	5	1.25	1	1	1	2	1	6.375	7	7	7	5	4	7	7	7	2	2	2	2	2	2	2	2
66	2	25	1	2	2	1	3.75	4	3	3	5	4	4	3	4	5	2.25	1	2	3	3	2	3	2	2	1	2	3	1	2	2	3	6.375	6	7	7	5	5	7	7	7	1.86	4	4	1	1	1	1	1
67	2	22	1	1	2	1	4.5	5	4	5	4	4.5	5	4	5	4	1.75	2	2	2	1	1.75	2	1	2	2	1	1	1	1	1	3	6.375	7	4	7	7	5	7	7	7	2	2	1	3	3	1	2	2
68	2	30	2	2	1	1	4.75	5	4	5	5	4.5	5	4	5	4	2.25	1	2	3	3	2.5	3	1	3	3	1.75	1	2	2	2	3	6.375	7	6	6	6	5	7	7	7	1	1	1	1	1	1	1	1
69	2	26	2	1	2	1	4.5	5	5	3	5	4	4	4	4	4	1.75	1	2	2	2	4.25	5	5	3	4	4	3	5	4	4	2	6.375	6	5	7	6	6	7	7	7	1.86	1	1	1	1	3	2	4
70	2	30	2	1	2	1	4.25	5	3	5	4	4	5	1	5	5	1.75	2	2	2	1	4.25	4	4	4	5	4	4	5	4	3	2	6.375	5	5	7	6	7	7	7	7	6.14	5	7	6	5	7	7	6
71	2	23	1	2	2	1	4.25	3	5	4	5	4.75	5	5	4	5	2	3	1	1	3	2.5	2	1	3	4	2.25	2	2	3	2	3	6.375	6	5	6	7	6	7	7	7	6.29	6	6	5	7	7	7	6
72	2	26	2	1	2	1	4.25	4	5	4	4	4	4	4	4	4	1.5	1	2	1	2	4.5	5	4	5	4	4.25	5	5	4	3	2	6.375	7	5	7	7	4	7	7	7	6.29	7	6	6	6	6	6	7
73	1	29	2	1	2	1	1.75	2	1	2	2	4	4	4	4	4	2	2	3	2	1	4.25	4	5	4	4	4	3	5	3	5	2	6.375	7	5	5	7	6	7	7	7	2.14	2	1	2	2	1	1	6
74	2	26	2	2	2	1	3.25	3	3	3	4	4	3	4	5	4	2	1	2	2	3	4	3	4	5	4	3.75	4	4	4	3	2	6.375	7	7	4	6	6	7	7	7	2.43	2	2	3	1	3	3	3
75	2	27	2	1	2	1	4.25	3	5	4	5	4	4	4	4	4	4	5	4	3	4	4	4	4	4	4	3.75	3	3	4	5	2	6.375	5	7	5	6	7	7	7	7	2	2	1	3	2	1	4	1
76	2	27	2	2	1	1	3.75	4	4	4	3	4.75	4	5	5	5	3.25	5	1	2	5	2.75	3	3	3	2	1.75	2	2	2	1	3	6.375	5	7	6	6	6	7	7	7	1	1	1	1	1	1	1	1
77	2	23	1	1	2	1	4.25	5	4	4	4	3	5	5	1	1	4.25	4	4	4	5	4.5	5	4	5	4	2	1	3	2	2	3	6.375	6	7	6	5	6	7	7	7	1.86	2	1	2	1	3	3	1
78	2	27	2	2	2	1	2.75	3	3	2	3	3	4	4	2	2	4.25	3	4	5	5	2.75	1	5	4	1	2	3	1	2	2	3	1	1	1	1	1	1	1	1	1	2.43	1	3	4	4	1	2	2
79	2	25	1	1	4	2	3.75	3	4	3	5	4.5	5	5	4	4	4.25	4	5	4	4	1.75	2	1	1	3	2	2	2	2	2	3	1	1	1	1	1	1	1	1	1	1.43	4	1	1	1	1	1	1
80	2	29	2	1	1	1	4.75	5	5	5	4	5	5	5	5	5	4.5	3	5	5	5	1.5	2	1	1	2	2	2	2	2	2	3	1	1	1	1	1	1	1	1	1	2	2	2	2	2	2	2	2
81	2	25	1	2	3	2	2.5	2	3	2	3	3.75	2	3	5	5	2	3	2	1	2	1.25	1	2	1	1	2.25	1	2	5	1	3	1	1	1	1	1	1	1	1	1	6.14	6	5	5	7	7	6	7
82	2	39	3	1	1	1	2.75	3	3	2	3	4.25	5	5	4	3	4.5	3	5	5	5	1.75	2	2	2	1	2	2	2	2	2	3	1.125	2	1	1	1	1	1	1	1	1	1	1	1	1	1	1	1
83	2	24	1	1	2	1	4.75	5	4	5	5	4.5	5	4	5	4	4.25	4	5	4	4	4.5	4	5	4	5	2.25	1	2	2	4	3	1.125	1	2	1	1	1	1	1	1	1.43	2	1	1	1	1	3	1
84	2	23	1	2	2	1	4.75	5	5	4	5	4	5	4	3	4	2.25	1	2	3	3	3.75	5	4	3	3	2.25	1	2	2	4	3	1.125	2	1	1	1	1	1	1	1	1.86	2	1	2	2	2	2	2
85	2	24	1	2	3	2	4	4	4	5	3	4	5	4	3	4	2.25	2	2	2	3	1.5	1	3	1	1	2.25	2	2	3	2	3	1.125	2	1	1	1	1	1	1	1	2.14	2	2	3	1	4	1	2
86	2	23	1	1	1	1	4.25	5	4	3	5	4	3	4	4	5	4.75	5	4	5	5	3.75	4	3	4	4	2.25	2	1	3	3	3	1.25	1	3	1	1	1	1	1	1	2.43	3	3	1	1	3	2	4
87	2	27	2	1	2	1	1.5	2	1	1	2	4	4	3	4	5	2.25	1	2	3	3	4	4	3	5	4	2.25	1	3	3	2	3	1.25	3	1	1	1	1	1	1	1	6.14	5	7	7	7	5	7	5
88	2	34	2	2	2	1	4.5	4	5	5	4	4.75	5	4	5	5	3.25	1	5	4	3	4	5	3	4	4	2.25	2	2	2	3	3	1.25	3	1	1	1	1	1	1	1	2.29	3	3	2	1	2	2	3
89	2	25	1	1	2	1	4.75	5	5	4	5	4	5	3	4	4	2.25	1	2	3	3	3.75	5	4	3	3	2.5	4	1	3	2	3	1.25	1	2	2	1	1	1	1	1	1	1	1	1	1	1	1	1
90	2	31	2	2	2	1	4.5	4	5	4	5	4	3	4	5	4	2.25	1	2	3	3	3.75	5	4	3	3	2.5	1	5	2	2	3	1.25	1	2	1	1	2	1	1	1	1.71	1	2	1	1	3	1	3
91	1	30	2	2	1	1	3.75	3	4	4	4	4	4	4	4	4	1.75	2	3	1	1	1.5	1	2	2	1	2.5	3	3	1	3	3	1.25	1	1	1	2	2	1	1	1	6.14	6	7	7	5	6	5	7
92	2	40	3	2	2	1	1.5	1	1	2	2	4	4	4	4	4	1	1	1	1	1	4	4	4	4	4	2	2	2	2	2	3	1.375	2	1	1	1	1	3	1	1	6.29	7	6	6	6	7	7	5
93	1	21	1	1	2	1	2.25	1	1	5	2	4	4	4	5	3	2.25	1	2	3	3	2	3	2	2	1	1.75	2	2	2	1	3	1.375	1	1	1	1	3	1	1	2	1	1	1	1	1	1	1	1
94	2	23	1	1	2	1	2.75	3	3	2	3	4	4	5	4	3	1.5	1	1	2	2	2	2	2	2	2	1.5	3	1	1	1	3	1.5	1	2	1	2	2	1	1	2	6.14	7	5	7	6	5	7	6
95	1	25	1	2	1	1	2.75	3	3	2	3	4	4	4	4	4	2.25	1	2	3	3	1.25	1	1	2	1	1.5	1	2	2	1	3	1.5	2	2	2	1	1	1	1	2	2.29	1	2	3	2	3	2	3
96	2	23	1	2	3	2	4.75	5	5	4	5	4	4	5	3	4	2	3	1	2	2	1.5	1	2	2	1	1.75	1	1	3	2	3	1.5	3	1	1	1	1	3	1	1	2	5	1	1	1	1	1	4
97	2	35	2	2	2	1	4.25	3	5	5	4	4	5	3	4	4	1.25	1	2	1	1	2.75	1	5	2	3	1.75	1	2	2	2	3	1.5	3	1	1	1	1	1	3	1	6.29	6	6	6	7	7	5	7
98	2	28	2	1	2	1	4.75	4	5	5	5	4.5	4	5	4	5	3.25	5	4	1	3	3.75	5	4	3	3	1.75	1	2	2	2	3	1.625	3	1	1	1	1	1	4	1	6.29	6	7	7	5	7	5	7
99	1	28	2	2	4	2	2.75	3	3	2	3	4.75	5	5	4	5	4.25	4	4	4	5	2	3	2	2	1	2.25	3	1	3	2	3	1.625	1	2	1	3	1	2	1	2	6.29	7	7	6	6	6	5	7
100	1	32	2	2	2	1	1.25	1	1	1	2	4	4	4	3	5	1.5	2	2	1	1	1.5	1	2	2	1	1.25	2	1	1	1	3	1.75	1	1	1	1	4	2	2	2	6.29	7	6	6	7	6	6	6
101	2	28	2	1	2	1	1.25	1	2	1	1	4	3	4	5	4	1.75	2	1	1	3	1.5	1	2	2	1	1.5	2	2	1	1	3	1.75	3	1	1	1	2	2	2	2	6.29	7	6	5	6	7	7	6
102	1	24	1	1	3	2	1.25	2	1	1	1	4	4	3	4	5	1.5	1	2	2	1	1.5	1	3	1	1	1.5	1	2	2	1	3	1.875	1	1	4	1	1	4	1	2	6.29	6	5	7	7	5	7	7
103	2	24	1	2	3	2	2.75	3	3	2	3	4.5	4	4	5	5	4.25	4	4	4	5	1.75	2	2	1	2	1.75	2	3	1	1	3	6.375	6	5	7	6	6	7	7	7	6.29	6	7	6	6	6	7	6
104	1	25	1	2	3	2	3	5	1	1	5	4	4	4	3	5	1.75	2	2	2	1	3	1	3	4	4	1.75	1	3	1	2	3	6.5	5	7	7	7	5	7	7	7	6.29	6	7	7	5	7	5	7
105	1	24	1	2	3	2	3.5	4	4	3	3	4.75	5	5	4	5	4	4	4	4	4	2	1	2	2	3	1.75	2	2	2	1	3	6.5	7	7	6	6	5	7	7	7	6.29	6	5	6	6	7	7	7
106	2	36	3	1	2	1	4	3	5	4	4	4.25	3	4	5	5	4.5	5	4	4	5	1.5	1	1	2	2	1.75	2	2	1	2	3	6.5	7	7	7	4	6	7	7	7	6.29	6	7	7	6	7	6	5
107	1	25	1	2	2	1	1.25	1	1	2	1	4	4	3	5	4	1.75	2	2	1	2	1.5	1	1	2	2	4.5	5	3	5	5	2	2.75	1	1	4	1	5	4	3	3	2.43	2	3	2	3	2	3	2
108	1	27	2	2	2	1	2.25	2	2	3	2	4.25	3	4	5	5	4.5	5	4	4	5	1.5	2	2	1	1	3.5	3	2	5	4	2	2.75	3	2	3	2	2	4	3	3	2.43	3	2	1	3	2	4	2
109	1	22	1	1	2	1	2	3	2	1	2	4.25	4	5	4	4	4.5	5	3	5	5	2.75	4	1	3	3	3.5	3	3	4	4	2	2.75	2	2	4	1	3	4	3	3	2.43	1	1	1	4	3	3	4
110	2	23	1	1	2	1	1.25	1	1	2	1	4	5	4	4	3	1.75	2	1	2	2	1.75	1	2	2	2	4.5	5	4	5	4	2	2.75	2	1	4	2	3	4	3	3	2.43	1	2	4	4	2	2	2
111	2	33	2	2	2	1	2.25	2	1	3	3	4	4	5	3	4	2	4	1	2	1	4.5	5	4	5	4	4.5	5	3	5	5	2	2.75	1	1	4	1	5	4	3	3	2.43	3	3	1	1	2	4	3
112	2	23	1	1	1	1	2	1	2	3	2	4.75	5	5	4	5	4.5	5	5	4	4	4.25	4	5	4	4	3.75	3	3	4	5	2	2.75	2	1	1	3	5	4	3	3	2.57	6	1	1	1	3	1	5
113	2	34	2	2	2	1	2	2	2	2	2	4.5	5	4	5	4	4.5	5	5	4	4	4	3	4	5	4	3.75	4	3	3	5	2	2.75	3	2	2	4	1	4	3	3	2.57	2	3	2	2	2	3	4
114	1	23	1	2	2	1	1.25	1	2	1	1	4	4	3	5	4	2.5	5	3	1	1	1.75	2	2	1	2	4.5	4	4	5	5	2	2.75	1	1	2	4	4	4	3	3	2.57	2	2	1	4	3	2	4
115	2	32	2	1	2	1	1.25	1	2	1	1	4	4	3	4	5	2	3	1	2	2	1.75	3	2	1	1	4.5	5	4	4	5	2	2.75	5	2	2	2	1	4	3	3	2.57	4	2	2	3	3	2	2
116	1	24	1	2	2	1	2	3	1	2	2	4.75	4	5	5	5	4.5	4	4	5	5	4.25	4	5	4	4	3.75	4	4	3	4	2	2.75	1	2	4	1	4	4	3	3	2.57	1	4	2	4	3	3	1
117	2	24	1	2	2	1	3.25	3	3	5	2	4.75	5	5	4	5	3.25	3	3	3	4	2.75	1	2	4	4	3.75	3	4	4	4	2	2.875	2	2	3	4	2	4	3	3	2.57	2	2	4	3	1	3	3
118	1	45	3	2	2	1	1.25	1	1	1	2	4	4	4	4	4	2.25	1	2	3	3	1.75	2	2	2	1	4.75	5	4	5	5	2	2.875	3	4	1	2	4	3	3	3	2.57	3	2	3	2	2	3	3
119	1	23	1	1	2	1	1	1	1	1	1	4	5	3	5	3	1.75	1	1	3	2	1.25	2	1	1	1	4.5	4	4	5	5	2	2.875	1	1	4	4	3	4	3	3	2.57	1	3	4	3	3	2	2
120	1	26	2	2	2	1	2	2	2	1	3	4.75	4	5	5	5	4.75	4	5	5	5	4	3	5	4	4	4	4	4	4	4	2	2.875	3	4	3	1	2	4	3	3	2.57	1	1	4	2	4	3	3
121	2	24	1	2	2	1	2.5	3	2	2	3	4.25	5	3	5	4	4	3	4	4	5	2	3	3	1	1	4.75	5	4	5	5	2	2.875	2	4	3	2	2	4	3	3	2.57	2	3	2	1	3	4	3
122	2	47	4	2	2	1	3	5	2	2	3	4	5	4	4	3	2.25	1	2	3	3	3	4	3	2	3	4	4	5	4	3	2	2.875	7	1	2	2	1	4	3	3	2.57	4	4	1	3	1	3	2
123	2	28	2	2	2	1	3.25	4	3	3	3	4.5	5	5	4	4	3.75	4	5	3	3	2.25	3	2	1	3	4	5	4	3	4	2	2.875	3	2	3	2	3	4	3	3	2.57	1	2	4	3	3	3	2
124	1	23	1	2	2	1	2.75	3	3	2	3	4	4	5	4	3	2.25	1	2	3	3	3	1	4	4	3	4.5	4	4	5	5	2	2.875	4	3	4	1	1	4	3	3	2.71	7	1	1	1	7	1	1
125	2	23	1	1	2	1	1.25	1	1	1	2	4	5	4	3	4	2.25	1	2	3	3	2	2	3	1	2	4.75	4	5	5	5	2	2.875	5	1	1	5	1	4	3	3	2.71	7	1	1	1	7	1	1
126	2	24	1	1	2	1	2.5	5	2	1	2	4	3	3	5	5	1.25	2	1	1	1	4.25	4	4	4	5	4.25	5	4	5	3	2	2.875	2	1	4	1	5	4	3	3	2.71	3	1	5	1	1	7	1
127	2	26	2	1	2	1	1.25	2	1	1	1	4	4	3	5	4	1.75	2	2	1	2	2	3	2	2	1	4.25	4	5	4	4	2	3	4	1	4	1	4	4	3	3	2.71	5	3	3	2	2	2	2
128	1	34	2	2	2	1	2.25	3	2	2	2	4	4	3	4	5	1.75	2	2	2	1	4.25	4	5	4	4	4.25	5	5	3	4	2	3	4	3	4	1	2	4	3	3	2.71	1	1	1	1	1	7	7
129	1	30	2	2	2	1	3.5	3	4	3	4	4.5	5	4	4	5	4	5	4	4	3	2	1	2	3	2	3	4	2	4	2	2	3	4	3	2	2	3	4	3	3	2.71	3	3	3	3	2	1	4
130	1	40	3	2	2	1	1.75	1	2	2	2	3.25	5	3	1	4	3.5	4	5	3	2	4.5	5	5	4	4	4.25	4	5	4	4	2	3.125	4	3	3	3	2	4	2	4	2.71	7	1	7	1	1	1	1
131	1	27	2	2	2	1	4.5	5	5	3	5	4.5	5	4	5	4	2.25	1	2	3	3	2	1	2	2	3	5	5	5	5	5	2	3.125	3	4	2	2	3	4	3	4	2.71	1	4	2	4	2	3	3
132	2	36	3	2	1	1	3.5	5	1	4	4	4.25	5	4	4	4	3.75	3	3	5	4	2	3	2	1	2	5	5	5	5	5	2	3.125	3	2	3	2	4	4	3	4	2.71	1	4	3	3	1	4	3
133	2	24	1	1	2	1	4	3	5	4	4	4.5	5	3	5	5	2.25	1	2	3	3	1.25	2	1	1	1	4.25	5	4	4	4	2	3.125	3	2	2	1	6	4	3	4	2.71	1	1	1	1	1	7	7
134	2	22	1	1	2	1	2	1	3	2	2	4.5	5	5	3	5	1.75	2	1	2	2	4.5	4	5	5	4	4.25	4	5	4	4	2	3.125	2	2	4	1	5	4	3	4	2.71	3	3	3	3	2	1	4
135	1	24	1	2	4	2	4.25	4	5	4	4	4.25	4	4	4	5	2.25	1	2	3	3	1.25	1	1	1	2	3	5	1	5	1	3	6.5	6	6	7	6	6	7	7	7	6.29	6	7	5	7	6	6	7
136	1	54	4	1	1	1	1.75	2	2	1	2	4.5	5	3	5	5	2	1	3	2	2	4.25	4	5	4	4	4.25	5	4	4	4	2	3.25	4	5	5	1	1	2	4	4	2.71	7	1	7	1	1	1	1
137	2	23	1	1	2	1	1.75	1	2	2	2	3.75	4	4	5	2	2	2	3	1	2	4.25	4	5	5	3	4.25	5	2	5	5	2	3.25	2	2	2	2	6	4	4	4	2.71	7	1	1	1	7	1	1
138	1	20	1	1	2	1	1.75	2	2	1	2	3.75	3	4	3	5	2	3	2	2	1	4.25	5	4	4	4	4.25	3	5	5	4	2	3.25	4	2	4	2	2	4	4	4	2.71	4	2	3	1	4	2	3
139	2	27	2	2	1	1	4.75	5	4	5	5	3.75	3	4	5	3	1.75	2	1	2	2	4.25	4	5	4	4	4.25	5	4	3	5	2	3.25	2	2	2	1	7	4	4	4	2.71	2	3	3	3	2	4	2
140	2	32	2	2	1	1	4.5	5	4	5	4	4	5	3	5	3	1.25	1	2	1	1	4.75	5	4	5	5	4.25	4	5	4	4	2	3.25	3	2	3	3	3	4	4	4	2.71	3	2	3	2	3	2	4
141	1	24	1	1	2	1	4.5	5	3	5	5	4	4	5	3	4	2	1	3	2	2	4	5	3	3	5	4.5	5	5	5	3	2	3.25	5	2	2	2	3	4	4	4	2.71	1	2	3	4	3	2	4
142	1	25	1	2	4	2	1.5	1	1	2	2	4	3	4	5	4	1.5	2	2	1	1	2	3	2	2	1	2.5	3	2	2	3	3	6.5	6	7	7	6	5	7	7	7	6.29	6	6	6	6	6	7	7
143	1	31	2	2	2	1	1.75	2	2	2	1	4	4	4	5	3	2	2	2	2	2	4.25	4	5	4	4	4.5	4	4	5	5	2	6.75	6	7	6	7	7	7	7	7	2.71	3	1	2	2	3	4	4
144	2	24	1	1	3	2	4.5	5	4	5	4	4	4	4	3	5	2.5	2	2	3	3	3.5	4	5	1	4	1.5	2	2	1	1	3	6.75	6	7	7	7	6	7	7	7	6.29	6	7	5	7	7	6	6
145	2	38	3	1	4	2	1.5	2	1	1	2	4	4	4	4	4	1.5	1	1	3	1	2	2	3	1	2	1.5	1	1	2	2	3	3.375	1	3	4	4	3	4	4	4	6.29	5	5	7	7	7	7	6
146	1	26	2	1	3	2	3.75	4	3	3	5	4	5	3	4	4	2.25	1	2	3	3	3.75	5	4	3	3	2.5	2	2	1	5	3	3.375	4	5	3	1	3	4	3	4	6.29	7	7	6	6	5	6	7
147	1	39	3	1	2	1	4	4	3	5	4	4	3	4	5	4	4	4	5	3	4	4.5	4	4	5	5	1.5	1	2	2	1	3	3.375	3	4	2	3	3	4	4	4	6.43	7	7	6	6	7	6	6
148	2	33	2	1	2	1	4	3	4	5	4	4.5	5	4	5	4	4.5	5	4	4	5	1.5	1	2	2	1	1.75	1	2	3	1	3	3.375	1	5	2	1	6	4	4	4	6.43	6	6	7	6	6	7	7
149	2	47	4	2	4	2	4.25	5	4	3	5	4.5	4	5	5	4	4.25	5	4	3	5	1.75	2	2	2	1	1.75	2	1	1	3	3	3.375	3	3	3	3	3	4	4	4	6.43	6	7	6	7	5	7	7
150	2	22	1	1	3	2	3.5	4	3	3	4	4.5	4	4	5	5	3.75	4	5	3	3	2.25	2	1	3	3	1.75	2	1	3	1	3	3.375	3	2	3	2	5	4	4	4	6.43	7	7	6	7	6	7	5
151	2	25	1	2	3	2	3.75	4	3	3	5	4.5	4	5	4	5	4.5	4	5	5	4	1.5	2	1	1	2	1.5	1	1	3	1	3	3.375	4	4	4	1	2	4	4	4	6.43	6	7	7	7	6	5	7
152	1	32	2	2	2	1	4.5	4	5	5	4	3.25	3	5	1	4	3.5	3	3	4	4	3.75	5	4	3	3	1.5	2	1	1	2	3	3.375	4	3	2	2	4	4	4	4	6.43	6	7	7	7	6	6	6
153	2	24	1	2	3	2	3.75	4	3	3	5	3.25	3	4	3	3	4	3	3	5	5	3.75	5	4	3	3	1.75	1	2	2	2	3	3.375	5	3	2	2	3	4	4	4	6.43	7	6	6	7	6	6	7
154	1	29	2	1	3	2	4.25	5	4	4	4	4.25	3	5	5	4	4	4	4	4	4	2	1	3	2	2	2	2	2	2	2	3	3.375	3	3	5	2	2	4	4	4	6.43	7	7	6	5	7	7	6
155	2	24	1	1	1	1	4.5	4	4	5	5	4.25	4	4	5	4	4.25	5	4	4	4	1.75	2	2	2	1	1.5	1	2	1	2	3	3.375	5	3	2	2	3	4	4	4	6.43	7	6	7	6	6	7	6
156	2	37	3	1	2	1	3	5	4	1	2	4.5	5	5	4	4	4	5	4	4	3	3.75	5	4	3	3	1	1	1	1	1	3	3.375	6	1	1	1	6	4	4	4	6.43	7	6	6	7	6	7	6
157	2	33	2	1	3	2	4.5	4	4	5	5	3.75	4	4	4	3	5	5	5	5	5	1.75	2	1	2	2	2	2	2	2	2	3	3.375	5	6	1	1	2	4	4	4	6.57	7	5	7	7	7	6	7
158	1	30	2	1	3	2	3.25	3	3	4	3	3.75	4	4	4	3	3.75	3	4	4	4	2.25	3	2	2	2	2.75	5	1	1	4	3	3.375	3	3	3	1	5	4	4	4	6.57	7	7	7	7	6	7	5
159	2	30	2	1	1	1	2.5	4	3	2	1	4.25	4	3	5	5	4.5	5	5	5	3	2.5	2	3	3	2	2.25	2	2	2	3	3	3.375	3	2	3	5	2	4	4	4	6.57	6	7	6	7	7	6	7
160	2	25	1	1	1	1	1.5	1	1	2	2	3.75	4	3	4	4	2.25	3	2	3	1	4	5	3	4	4	1.75	2	1	3	1	3	3.375	4	2	2	2	5	4	4	4	6.57	6	7	6	7	6	7	7
161	1	39	3	1	1	1	4.75	5	5	5	4	4.75	4	5	5	5	4.75	5	5	5	4	2.25	1	2	1	5	2.25	3	2	2	2	3	3.375	4	3	3	2	3	4	4	4	6.57	7	7	7	7	6	5	7
162	2	31	2	1	2	1	1.5	1	2	2	1	4	5	5	3	3	2.25	1	2	3	3	4	3	4	5	4	1.5	1	2	2	1	3	3.5	1	4	1	4	6	4	4	4	6.57	7	7	7	6	7	7	5
163	1	42	3	1	1	1	2.75	4	1	4	2	4.75	5	5	5	4	3.5	3	3	4	4	5	5	5	5	5	2.25	5	1	2	1	3	3.5	3	3	5	3	2	4	4	4	6.57	7	7	7	7	6	7	5
164	2	27	2	1	2	1	2.75	2	2	3	4	4	1	5	5	5	2.25	1	2	3	3	1.5	1	1	1	3	1.5	1	2	2	1	3	3.5	1	6	4	1	4	4	4	4	6.57	7	7	6	7	7	6	6
165	2	36	3	1	2	1	1.25	2	1	1	1	4	4	4	4	4	2.25	1	2	3	3	1.5	2	1	1	2	1.25	1	1	2	1	3	3.5	3	3	4	1	5	4	4	4	6.57	6	6	6	7	7	7	7
166	2	27	2	1	2	1	4.5	5	5	4	4	4.5	5	4	4	5	4.75	5	5	4	5	3.5	4	4	3	3	2.75	2	2	4	3	3	3.5	3	4	4	1	4	4	4	4	6.57	7	7	5	7	7	6	7
167	2	25	1	2	2	1	1.25	2	1	1	1	4	4	4	4	4	1.75	2	2	2	1	1.5	2	1	1	2	1.75	2	1	2	2	3	3.5	5	3	3	2	3	4	4	4	6.57	7	5	7	7	6	7	7
168	2	29	2	2	3	2	4	4	3	4	5	4.25	5	4	4	4	4.5	4	5	5	4	1.75	2	2	2	1	4.5	4	5	5	4	2	3.5	1	1	7	4	3	4	4	4	2.71	2	2	4	3	2	3	3
169	1	28	2	1	2	1	4.25	5	3	4	5	4.75	5	4	5	5	4.5	4	5	5	4	2.5	3	3	2	2	4	4	3	4	5	2	3.5	4	4	1	1	6	4	4	4	2.71	2	3	3	4	4	1	2
170	1	30	2	2	2	1	4.5	5	4	4	5	5	5	5	5	5	2.5	2	2	3	3	2	2	2	1	3	4	4	3	5	4	2	3.5	5	3	2	4	2	4	4	4	2.71	4	4	3	1	3	2	2
171	1	22	1	1	2	1	3.75	3	4	5	3	4.75	4	5	5	5	2.5	1	5	1	3	2	1	2	3	2	4.5	4	4	5	5	2	3.5	7	1	2	4	2	4	4	4	2.71	2	4	3	2	3	2	3
172	1	27	2	1	2	1	4.25	5	5	3	4	4.5	3	5	5	5	1.75	2	1	2	2	1.5	2	1	2	1	4.5	4	4	5	5	2	3.5	4	4	3	1	4	4	4	4	2.86	3	3	3	3	2	3	3
173	1	23	1	2	3	2	3.75	4	4	3	4	4.75	5	5	5	4	2.25	1	2	3	3	2	2	2	2	2	4	4	3	4	5	2	3.5	4	2	4	2	4	4	4	4	2.86	3	2	3	4	2	3	3
174	2	29	2	1	2	1	3	4	2	4	2	4.25	5	4	3	5	1.75	2	1	2	2	1.75	2	2	2	1	4.75	5	5	5	4	2	3.5	2	4	4	4	2	4	4	4	3	3	3	3	3	3	3	3
175	1	39	3	2	2	1	4.25	5	3	4	5	4	4	4	4	4	2.5	4	4	1	1	2	2	1	3	2	4.5	4	5	4	5	2	3.5	6	2	2	4	2	4	4	4	3	3	3	3	3	3	3	3
176	1	25	1	1	2	1	4.5	5	5	3	5	4.25	4	4	4	5	1.75	2	1	3	1	1	1	1	1	1	4.5	4	5	4	5	2	3.5	5	4	2	1	4	4	4	4	3	5	3	1	1	5	3	3
177	1	24	1	2	1	1	2	2	2	3	1	4.5	5	5	4	4	1.75	2	1	1	3	4.5	5	5	4	4	4.5	5	5	4	4	2	3.5	5	2	4	2	3	4	4	4	3	3	3	3	3	3	3	3
178	2	23	1	1	2	1	4.25	3	4	5	5	4.5	5	4	5	4	2.5	2	1	5	2	2	2	2	2	2	4.5	5	5	4	4	2	3.625	1	4	4	4	4	4	4	4	3	4	4	3	2	5	2	1
179	2	38	3	2	1	1	3.75	4	4	4	3	4.25	5	4	4	4	2.75	2	1	5	3	1.75	1	2	3	1	5	5	5	5	5	2	3.625	1	1	1	7	7	4	4	4	3	3	3	3	3	3	3	3
180	1	25	1	1	2	1	4.5	4	4	5	5	4.5	5	5	4	4	2.75	3	3	1	4	2	3	2	1	2	4.5	5	4	5	4	2	3.625	1	4	4	4	4	4	4	4	3	3	3	3	3	3	3	3
181	2	24	1	2	4	2	4.25	4	4	4	5	4.5	3	5	5	5	3	2	1	5	4	1	1	1	1	1	3.5	4	2	3	5	2	3.625	3	5	4	4	1	4	4	4	3	6	2	2	1	5	1	4
182	1	34	2	1	2	1	4.5	5	5	5	3	4.25	4	3	5	5	2	1	3	2	2	1.5	2	2	1	1	4.75	4	5	5	5	2	3.625	3	3	3	4	4	4	4	4	3	3	3	3	4	3	4	1
183	2	24	1	2	1	1	4.5	5	5	4	4	5	5	5	5	5	3.25	4	3	3	3	1.5	2	1	2	1	4	5	4	3	4	2	3.625	4	3	4	2	4	4	4	4	3	4	4	3	2	5	2	1
184	2	23	1	2	2	1	4	3	5	3	5	4.5	5	3	5	5	2	2	2	2	2	1.5	2	2	1	1	4.25	4	4	4	5	2	3.625	5	5	4	1	2	4	4	4	3	3	3	3	3	3	3	3
185	2	37	3	1	2	1	3.5	3	3	4	4	4.25	5	4	4	4	2	1	3	3	1	1.75	1	2	2	2	4.25	3	5	4	5	2	3.625	2	5	4	1	5	4	4	4	3	3	3	3	3	3	3	3
186	2	28	2	1	3	2	5	5	5	5	5	4.5	5	4	4	5	2	1	3	1	3	1.75	3	2	1	1	4.5	4	5	4	5	2	3.625	3	4	4	1	5	4	4	4	3	6	2	2	1	5	1	4
187	2	24	1	1	2	1	4	4	3	4	5	4	4	4	4	4	2	2	2	2	2	4	3	5	4	4	4	5	5	3	3	2	3.625	4	4	2	3	4	4	4	4	3	5	4	2	2	2	2	4
188	2	20	1	2	2	1	4	4	5	3	4	4.5	5	5	5	3	2	3	2	1	2	2	1	2	2	3	4	4	4	4	4	2	3.625	7	4	2	1	3	4	4	4	3	3	3	3	3	3	3	3
189	2	28	2	2	2	1	3.5	5	3	3	3	4.5	5	3	5	5	2	2	2	2	2	1	1	1	1	1	4.75	5	5	4	5	2	3.625	2	4	4	2	5	4	4	4	3	3	3	3	3	3	3	3
190	1	32	2	2	2	1	3.75	3	3	5	4	4.5	4	4	5	5	2	3	2	1	2	1.5	2	2	1	1	4.25	5	5	3	4	2	3.625	6	2	6	1	2	4	4	4	3	2	3	3	4	4	1	4
191	1	37	3	2	2	1	4.25	3	5	4	5	4.5	5	3	5	5	3.25	5	1	4	3	2.25	2	5	1	1	4	4	5	4	3	2	3.75	4	4	4	1	5	4	4	4	3	4	3	2	4	1	3	4
192	2	26	2	2	3	2	4.5	4	5	4	5	4.25	5	5	3	4	4.5	4	5	4	5	1.5	3	1	1	1	4.25	5	5	4	3	2	3.75	5	4	3	4	2	4	4	4	3	1	4	3	4	3	3	3
193	1	25	1	2	2	1	3.75	3	4	3	5	4.25	4	5	4	4	5	5	5	5	5	1	1	1	1	1	4.5	5	5	4	4	2	3.75	5	2	2	4	5	4	4	4	3	2	3	4	4	1	4	3
194	2	37	3	2	2	1	3.75	3	5	3	4	4.25	5	4	4	4	4.5	4	4	5	5	1.5	1	2	1	2	4.75	4	5	5	5	2	3.75	5	4	3	1	5	4	4	4	3.14	6	3	2	5	2	2	2
195	2	41	3	2	2	1	4.25	4	5	5	3	5	5	5	5	5	4.25	3	4	5	5	1.75	2	2	1	2	4	3	5	5	3	2	3.75	5	3	4	2	4	4	4	4	3.14	7	1	1	1	7	1	4
196	1	45	3	1	2	1	2.5	2	2	5	1	4.75	5	5	5	4	4.25	4	5	5	3	1.75	2	1	1	3	4.5	5	4	4	5	2	3.75	4	4	2	3	5	4	4	4	3.14	1	7	4	1	1	1	7
197	2	40	3	2	2	1	4.75	4	5	5	5	4.75	4	5	5	5	3.5	4	4	1	5	2.5	2	2	5	1	3.25	2	1	5	5	2	3.75	5	3	4	2	4	4	4	4	3.14	5	2	3	3	4	3	2
198	2	40	3	1	2	1	2	1	3	3	1	4.5	5	4	4	5	3.75	5	4	5	1	1.5	2	2	1	1	4.5	4	5	4	5	2	3.75	3	4	4	3	4	4	4	4	3.14	3	3	3	3	3	3	4
199	2	24	1	1	2	1	4.5	4	5	5	4	4	3	5	4	4	4.5	4	5	4	5	1.5	3	1	1	1	4	5	3	4	4	2	3.75	1	5	4	4	4	4	4	4	3.14	6	6	2	1	5	1	1
200	1	37	3	2	2	1	3.25	4	4	1	4	4.5	4	5	5	4	4.75	5	5	4	5	1.25	2	1	1	1	4	4	4	4	4	2	3.75	7	6	2	1	2	4	4	4	3.14	4	3	3	2	5	2	3
201	2	24	1	1	2	1	4.5	4	5	4	5	4	3	4	4	5	4	5	4	4	3	2	1	2	2	3	4.25	4	3	5	5	2	3.875	4	4	4	2	5	4	4	4	3.14	1	4	3	3	4	3	4
202	2	24	1	1	2	1	4.75	5	5	5	4	4.75	5	5	4	5	4.5	4	4	5	5	1.5	2	1	2	1	4.75	5	5	4	5	2	3.875	3	5	4	2	5	4	4	4	3.14	4	4	3	3	4	1	3
203	2	35	2	1	2	1	4	3	5	4	4	4.5	4	5	5	4	4.25	4	4	5	4	1.75	1	2	3	1	4	5	4	4	3	2	3.875	3	4	5	3	4	4	4	4	3.14	5	2	3	3	4	3	2
204	1	28	2	2	1	1	4.25	5	4	4	4	4	4	4	3	5	2.5	2	5	1	2	3.5	3	1	5	5	4.25	4	5	5	3	2	3.875	3	3	4	4	5	4	4	4	3.14	3	3	3	3	3	3	4
205	1	28	2	1	2	1	3.5	3	4	4	3	4.5	4	5	4	5	4.25	4	5	5	3	1.75	1	2	2	2	4.25	5	4	4	4	2	3.875	5	5	2	2	5	4	4	4	3.14	6	6	2	1	5	1	1
206	2	27	2	1	2	1	4	3	5	3	5	4.75	4	5	5	5	4.5	3	5	5	5	1.5	3	1	1	1	4	3	4	5	4	2	3.875	4	4	4	3	4	4	4	4	3.14	4	3	3	2	5	2	3
207	2	24	1	2	2	1	4.75	4	5	5	5	4.5	4	4	5	5	4.5	4	4	5	5	1.5	2	2	1	1	4.25	4	4	5	4	2	3.875	1	4	4	4	6	4	4	4	3.14	6	5	2	1	6	1	1
208	1	26	2	1	3	2	4.25	4	4	4	5	5	5	5	5	5	4.5	4	4	5	5	1.5	1	2	2	1	4.25	5	5	4	3	2	6.75	7	7	6	6	7	7	7	7	3.14	4	2	4	3	2	3	4
209	1	35	2	2	2	1	3.5	3	4	4	3	3.25	1	4	5	3	3.5	4	3	3	4	3.75	5	4	3	3	4.25	4	5	4	4	2	3.875	7	2	4	1	5	4	4	4	3.14	3	4	1	4	3	4	3
210	2	26	2	1	2	1	3.5	3	4	4	3	4.25	4	4	4	5	4.75	5	5	4	5	1.25	1	1	2	1	4.75	4	5	5	5	2	3.875	3	6	5	1	4	4	4	4	3.29	5	2	2	2	5	2	5
211	2	33	2	1	2	1	4.25	4	4	4	5	4.25	4	4	4	5	4	4	3	5	4	2	2	1	3	2	4.75	4	5	5	5	2	3.875	5	3	3	3	5	4	4	4	3.29	3	3	2	4	4	5	2
212	1	24	1	1	1	1	2.75	3	5	2	1	3	4	2	3	3	4.75	4	5	5	5	3.75	5	4	3	3	4.25	4	4	5	4	2	3.875	2	5	4	2	6	4	4	4	3.29	6	5	1	1	5	4	1
213	2	37	3	1	2	1	3	2	5	2	3	4.25	4	4	4	5	3.5	4	4	3	3	2.5	3	2	2	3	3.5	5	5	2	2	2	3.875	3	4	4	4	4	4	4	4	3.29	4	4	4	4	5	1	1
214	1	23	1	1	2	1	4	5	4	4	3	4.25	5	4	5	3	4.25	5	4	3	5	1.75	2	3	1	1	4.25	4	4	4	5	2	3.875	6	4	4	1	4	4	4	4	3.29	5	3	2	2	5	1	5
215	1	25	1	1	2	1	3.75	4	5	3	3	4.75	5	5	4	5	4	4	5	3	4	2	2	2	2	2	4.75	5	5	4	5	2	3.875	4	5	2	4	4	4	4	4	3.29	4	4	4	2	4	2	3
216	1	32	2	1	2	1	4.5	4	5	5	4	4.5	5	4	5	4	4.5	3	5	5	5	1.5	1	1	2	2	4.5	5	5	4	4	2	3.875	5	7	4	1	2	4	4	4	3.29	6	5	1	1	5	4	1
217	1	33	2	1	2	1	4	4	4	5	3	4.75	5	5	5	4	4.5	5	5	4	4	1.5	1	1	3	1	4.5	5	4	4	5	2	3.875	4	3	4	3	5	4	4	4	3.29	4	4	4	4	5	1	1
218	2	40	3	2	2	1	4.25	3	5	5	4	5	5	5	5	5	4.25	5	5	3	4	1.75	1	1	3	2	3.5	3	2	5	4	2	3.875	3	4	4	4	4	4	4	4	3.29	5	3	2	2	5	1	5
219	1	24	1	2	2	1	4	3	5	4	4	4.75	5	4	5	5	4.5	4	5	5	4	1.5	1	2	1	2	4	3	4	5	4	2	3.875	6	5	2	4	2	4	4	4	3.43	6	4	2	2	4	2	4
220	2	35	2	1	2	1	4.75	5	5	5	4	5	5	5	5	5	4.5	5	3	5	5	1.5	2	1	2	1	4	4	3	4	5	2	3.875	3	5	4	2	5	4	4	4	3.43	5	4	2	2	5	2	4
221	1	24	1	2	2	1	4.25	3	5	4	5	4.75	4	5	5	5	5	5	5	5	5	1	1	1	1	1	4.5	3	5	5	5	2	3.875	7	6	1	4	1	4	4	4	3.43	3	3	3	3	4	4	4
222	1	25	1	2	2	1	4	3	5	4	4	4.5	4	5	5	4	3.75	4	1	5	5	2.25	2	3	2	2	4.5	4	5	4	5	2	3.875	5	2	3	4	5	4	4	4	3.43	5	4	2	2	5	2	4
223	2	38	3	1	2	1	4	3	4	5	4	4.5	4	5	4	5	4	3	4	4	5	2	3	2	2	1	4.75	5	5	5	4	2	3.875	6	3	3	4	3	4	4	4	3.43	3	3	3	3	4	4	4
224	1	33	2	2	1	1	4	3	5	3	5	4.25	4	4	4	5	4.5	4	4	5	5	1.5	1	2	1	2	4	5	4	3	4	2	3.875	3	4	4	4	4	4	4	4	3.43	4	2	4	4	3	3	4
225	2	31	2	1	2	1	3.75	4	5	3	3	3.5	3	4	4	3	4	4	4	4	4	3.75	5	4	3	3	4.5	5	4	4	5	2	3.875	5	2	2	5	5	4	4	4	3.43	5	6	2	2	5	2	2
226	2	24	1	2	2	1	3.75	4	4	4	3	4.5	5	4	5	4	4.75	5	5	4	5	1.25	1	1	2	1	5	5	5	5	5	2	4	1	6	5	4	4	4	4	4	3.43	7	1	1	1	7	6	1
227	2	27	2	1	1	1	4	3	4	4	5	3.5	4	3	4	3	4.5	5	4	4	5	3.75	5	4	3	3	4.75	5	4	5	5	2	4.125	5	7	4	1	3	5	4	4	3.57	7	7	1	1	7	1	1
228	2	24	1	1	3	2	3.5	3	4	3	4	4.5	4	4	5	5	4.25	5	5	3	4	1.75	1	1	3	2	4.25	3	5	5	4	2	4.125	4	4	4	4	4	5	4	4	3.57	1	1	7	7	1	1	7
229	2	23	1	2	1	1	4	5	4	4	3	4.5	5	4	5	4	4.5	3	5	5	5	1.5	3	1	1	1	4.5	5	4	4	5	2	4.125	4	4	4	4	4	5	4	4	3.57	4	3	4	3	4	3	4
230	2	26	2	1	1	1	3.5	4	5	4	1	3.5	2	5	5	2	4	3	4	5	4	3.75	5	4	3	3	4.5	4	5	4	5	2	4.125	4	4	4	4	4	5	4	4	3.57	5	7	3	1	5	1	3
231	2	24	1	1	4	2	3	4	2	1	5	4.75	5	4	5	5	3.75	4	3	4	4	2.25	2	1	3	3	2.75	1	4	3	3	3	4.125	3	5	4	2	6	5	4	4	7	7	7	7	7	7	7	7
232	1	31	2	1	3	2	4	4	5	3	4	4.5	4	4	5	5	4.25	4	4	5	4	1.75	3	2	1	1	4.75	5	5	5	4	2	4.125	4	4	4	4	4	5	4	4	3.57	5	4	4	4	4	2	2
233	2	30	2	1	2	1	4	4	3	5	4	4.75	5	4	5	5	4	4	4	4	4	2	3	3	1	1	4.5	5	4	5	4	2	4.125	4	4	4	4	4	5	4	4	4	4	4	4	4	4	4	4
234	2	23	1	1	2	1	4.5	4	5	4	5	3.5	4	4	3	3	4.25	4	4	4	5	3.75	4	4	4	3	5	5	5	5	5	2	4.125	4	4	4	4	4	5	4	4	4	7	5	2	2	6	3	3
235	2	33	2	2	4	2	4	5	3	5	3	4.5	5	4	4	5	4.25	4	4	4	5	1.75	2	2	2	1	4.25	4	5	3	5	2	4.125	4	4	4	4	4	5	4	4	4	2	3	7	4	4	4	4
236	2	30	2	1	1	1	4.5	5	4	4	5	3.5	3	3	5	3	4	3	4	4	5	3.75	5	4	3	3	4.25	4	4	4	5	2	3.25	5	1	1	1	6	4	4	4	4	4	4	4	4	4	4	4
237	1	24	1	2	3	2	4.5	4	5	4	5	4.25	4	4	4	5	4.25	3	5	5	4	1.75	2	2	2	1	4	4	4	4	4	2	6.5	5	7	7	6	6	7	7	7	4	4	4	4	4	4	4	4
238	1	23	1	1	4	2	3	4	2	2	4	4.25	5	5	4	3	3.75	4	3	5	3	2.25	3	3	1	2	3.5	3	4	4	3	2	6.5	6	7	7	5	6	7	7	7	4	4	4	4	4	4	4	4
239	2	39	3	1	4	2	4.5	4	5	4	5	4.25	3	5	5	4	4	3	3	5	5	2	3	2	2	1	4	4	5	3	4	2	6.5	4	6	7	7	7	7	7	7	4	4	4	4	4	4	4	4
240	2	29	2	2	3	2	4.75	5	4	5	5	4.75	5	5	4	5	3.75	3	4	5	3	2.25	2	3	1	3	4.5	4	5	4	5	2	6.5	7	7	5	5	7	7	7	7	4	4	4	4	4	4	4	4
241	2	36	3	2	4	2	4.5	4	5	5	4	4.5	4	4	5	5	4.75	5	5	4	5	1.25	1	1	2	1	4.75	5	4	5	5	2	6.5	6	7	7	7	4	7	7	7	4	3	4	5	5	4	3	4
242	2	35	2	2	3	2	4.25	4	3	5	5	3.5	3	4	4	3	5	5	5	5	5	3.75	5	4	3	3	4.5	5	5	4	4	2	6.5	5	7	7	7	5	7	7	7	4	7	5	2	2	6	3	3
243	1	28	2	2	3	2	4	3	4	4	5	5	5	5	5	5	4.25	5	5	3	4	2	2	3	1	2	3.75	3	3	4	5	2	6.5	5	7	7	7	5	7	7	7	4	2	3	7	4	4	4	4
244	2	22	1	1	3	2	4.75	5	4	5	5	4.5	5	5	4	4	4.25	5	4	4	4	1.75	3	1	1	2	4	5	4	4	3	2	6.5	6	7	7	6	5	7	7	7	4	4	4	4	4	4	4	4
245	2	31	2	1	3	2	4	4	3	5	4	5	5	5	5	5	4.5	5	4	5	4	3.75	5	4	3	3	4.5	4	5	4	5	2	6.5	7	7	4	6	7	7	7	7	4	4	4	4	4	4	4	4
246	2	31	2	1	3	2	4.5	5	4	5	4	4.75	5	4	5	5	4	3	4	4	5	2.5	2	1	2	5	4	4	5	3	4	2	6.5	7	7	5	7	5	7	7	7	4	4	4	4	4	4	4	4
247	2	23	1	1	3	2	4.75	5	5	4	5	4.25	4	4	4	5	5	5	5	5	5	2.5	3	2	3	2	4.5	5	4	4	5	2	6.5	7	7	4	6	7	7	7	7	4	4	4	4	4	4	4	4
248	1	38	3	2	4	2	4	5	4	3	4	3.5	4	3	3	4	3.5	3	5	3	3	1.75	1	1	3	2	4.25	5	5	4	3	2	6.5	4	7	6	7	7	7	7	7	4	4	4	4	4	4	4	4
249	1	28	2	1	3	2	4	4	4	5	3	4.25	4	3	5	5	4.5	4	5	4	5	2.25	2	2	4	1	3.75	4	4	3	4	2	6.5	7	6	4	7	7	7	7	7	4	3	4	5	5	4	3	4
250	1	29	2	2	4	2	4.25	4	5	4	4	3.5	3	4	2	5	4	3	4	4	5	1.5	3	1	1	1	4.75	5	5	4	5	2	6.5	7	7	4	6	7	7	7	7	4	4	4	4	4	4	4	4
251	1	30	2	1	3	2	4.75	4	5	5	5	4.5	4	4	5	5	5	5	5	5	5	1.5	1	1	3	1	4.5	4	5	4	5	2	6.5	6	4	7	7	7	7	7	7	4	7	7	1	2	7	2	2
252	2	41	3	2	4	2	4.25	4	5	4	4	3.5	5	4	4	1	4.25	4	4	5	4	1.25	1	1	2	1	4	4	4	4	4	2	6.5	5	6	7	7	6	7	7	7	4	4	4	4	4	4	4	4
253	1	26	2	2	3	2	3.5	3	4	3	4	5	5	5	5	5	4	4	3	5	4	1.75	1	2	2	2	4.25	4	4	5	4	2	6.625	7	7	7	4	7	7	7	7	4	4	4	4	4	4	4	4
254	2	43	3	1	4	2	3.75	1	4	5	5	4.25	4	4	5	4	4.25	5	4	4	4	2.25	3	3	1	2	3.25	5	3	2	3	2	6.625	6	7	7	7	5	7	7	7	4	4	4	4	4	4	4	4
255	1	23	1	1	2	1	4.75	5	5	5	4	3.5	4	3	3	4	4	3	4	5	4	1.75	1	2	2	2	4	3	3	5	5	2	6.625	7	7	7	7	4	7	7	7	4	4	4	4	4	4	4	4
256	2	28	2	2	3	2	4.5	5	5	4	4	3.5	3	4	4	3	5	5	5	5	5	1.5	3	1	1	1	4.75	4	5	5	5	2	6.625	6	7	7	5	7	7	7	7	4	6	4	3	3	4	4	4
257	2	36	3	1	4	2	5	5	5	5	5	3.5	5	2	3	4	4.5	5	5	4	4	2	3	2	1	2	5	5	5	5	5	2	6.625	7	7	7	6	5	7	7	7	4.14	5	4	4	4	4	5	3
258	2	27	2	1	4	2	4	2	5	5	4	3.5	3	4	3	4	4.5	5	5	3	5	1	1	1	1	1	4	5	3	4	4	2	6.75	7	7	6	6	7	7	7	7	4.14	7	3	5	1	7	1	5
259	2	29	2	2	3	2	4	3	4	5	4	4.25	5	3	5	4	4.25	4	4	4	5	2	2	2	2	2	4.5	5	4	4	5	2	4.125	4	4	4	4	4	5	4	4	4.14	2	3	5	5	5	5	4
260	1	39	3	1	4	2	4.25	4	4	4	5	3.75	3	5	4	3	3.5	3	4	3	4	1.75	2	2	2	1	4	4	3	5	4	2	4.125	4	4	4	4	4	5	4	4	4.14	5	4	4	4	4	4	4
261	2	46	4	2	2	1	4	4	4	4	4	4.75	5	4	5	5	4.25	5	4	4	4	1.5	2	1	1	2	4.25	5	4	4	4	2	4.125	4	4	4	4	4	5	4	4	4.14	4	3	4	4	4	5	5
262	1	29	2	2	3	2	3.75	4	3	4	4	3.75	3	5	3	4	4.5	5	4	5	4	3.25	3	3	5	2	4.25	5	4	4	4	2	4.25	4	4	4	4	4	5	5	4	4.14	5	4	4	4	4	4	4
263	1	24	1	1	3	2	3.75	5	3	3	4	4.5	4	5	5	4	3.5	2	5	2	5	3.75	3	4	3	5	4.5	4	5	4	5	2	4.25	4	4	4	2	6	5	5	4	4.14	5	4	4	4	4	4	4
264	1	27	2	1	3	2	4.25	4	4	4	5	5	5	5	5	5	5	5	5	5	5	3.75	5	4	3	3	4.25	4	4	4	5	2	4.25	4	4	4	4	4	5	5	4	4.14	5	4	4	4	4	4	4
265	2	38	3	2	4	2	5	5	5	5	5	4.75	5	5	5	4	3.25	2	5	3	3	1	1	1	1	1	4.5	4	5	5	4	2	4.25	4	4	4	5	3	5	5	4	7	7	7	7	7	7	7	7
266	1	34	2	1	4	2	4.25	5	4	5	3	4.25	3	5	5	4	4	4	4	3	5	2	2	2	3	1	4.25	5	4	5	3	2	4.25	4	4	4	4	4	5	5	4	4.14	4	3	4	4	4	5	5
267	2	45	3	1	4	2	4.5	4	5	4	5	4.5	4	5	5	4	4.25	4	4	4	5	1.75	3	2	1	1	4.25	5	4	4	4	2	4.25	6	5	2	2	5	5	5	4	4.14	5	4	4	4	4	4	4
268	2	27	2	1	4	2	4.25	5	4	3	5	4.25	5	4	4	4	4.75	5	5	4	5	3.75	5	4	3	3	4.25	4	4	5	4	2	4.25	6	5	2	1	6	5	5	4	4.14	5	4	4	4	4	4	4
269	2	33	2	2	3	2	4.5	4	4	5	5	3.75	3	3	4	5	4.25	5	4	4	4	3.75	5	4	3	3	4.25	5	4	5	3	2	4.375	4	7	5	2	3	5	5	4	4.14	5	4	4	4	4	4	4
270	2	26	2	2	2	1	4.5	5	4	4	5	4.25	3	5	5	4	4.75	5	5	4	5	3.75	4	4	3	4	4.25	5	4	3	5	2	4.375	4	6	6	4	1	5	5	4	4.14	6	4	5	4	6	1	3
271	1	27	2	1	3	2	4.75	5	5	5	4	4.25	4	4	4	5	3.75	4	4	2	5	1.75	2	3	1	1	3.5	4	4	3	3	2	4.375	6	4	5	1	5	5	5	4	7	7	7	7	7	7	7	7
272	2	25	1	1	4	2	4.25	4	4	4	5	4.25	4	5	4	4	4.5	3	5	5	5	3.75	4	5	2	4	4	4	4	4	4	2	4.375	5	4	4	4	4	5	5	4	4.14	2	2	5	6	5	5	4
273	2	31	2	2	4	2	4.75	5	5	4	5	4.25	5	4	4	4	4.75	4	5	5	5	1.75	2	2	2	1	3.75	5	4	3	3	2	4.375	4	6	4	1	6	5	5	4	4.14	5	4	4	4	4	4	4
274	1	24	1	1	2	1	4	3	4	4	5	4.25	4	4	4	5	3.5	4	3	3	4	2.5	4	1	4	1	4.5	4	5	4	5	2	4.375	5	6	5	1	4	5	5	4	4.14	5	3	4	5	3	5	4
275	1	28	2	2	3	2	4	4	3	5	4	3.75	4	3	5	3	4.25	3	4	5	5	1	1	1	1	1	4.5	4	5	4	5	2	4.375	5	4	4	4	4	5	5	4	4.14	4	5	4	4	4	4	4
276	2	29	2	2	3	2	4.25	3	4	5	5	3.75	2	4	4	5	4	4	4	4	4	1.5	2	2	1	1	4.25	5	4	3	5	2	4.375	5	4	4	4	4	5	5	4	4.29	5	5	4	4	4	4	4
277	2	27	2	2	3	2	4.5	5	5	4	4	4.5	5	4	5	4	4	3	4	5	4	2	2	2	2	2	3.75	4	4	3	4	2	4.375	4	5	4	4	4	5	5	4	4.29	3	6	5	4	5	3	4
278	1	44	3	1	3	2	3.75	3	4	4	4	3.75	3	5	2	5	4.5	4	5	4	5	1.25	1	2	1	1	4.75	4	5	5	5	2	4.375	5	5	4	4	3	5	5	4	4.43	5	3	5	5	5	3	5
279	1	30	2	2	3	2	4.25	4	3	5	5	4.5	5	4	4	5	4.75	4	5	5	5	1.25	2	1	1	1	4.25	4	4	4	5	2	4.375	5	5	4	5	2	5	5	4	4.43	3	5	5	5	5	3	5
280	2	34	2	1	3	2	4	5	5	3	3	4.25	5	4	4	4	2.75	1	4	3	3	1.5	2	2	1	1	4.25	5	4	4	4	2	4.375	3	5	6	3	4	5	5	4	4.43	5	3	5	6	5	4	3
281	2	30	2	1	4	2	4	4	4	5	3	3.75	3	3	5	4	1.5	2	1	2	1	2	2	2	2	2	4.25	5	3	4	5	2	4.375	5	6	4	4	2	5	5	4	4.57	7	3	6	2	6	2	6
282	2	30	2	1	3	2	2.25	2	2	2	3	3.75	4	5	3	3	1.5	1	1	2	2	3.75	5	4	3	3	4	4	5	3	4	2	4.375	5	4	4	4	4	5	5	4	4.57	5	5	5	5	5	1	6
283	2	27	2	1	3	2	2.25	1	4	3	1	5	5	5	5	5	4.5	3	5	5	5	4.5	5	5	4	4	4.25	4	5	4	4	2	4.5	6	6	3	1	6	5	5	4	4.71	6	5	5	3	6	5	3
284	1	31	2	1	3	2	3	3	5	1	3	4.5	4	5	4	5	4.75	5	5	4	5	3.5	4	1	5	4	3	5	2	4	1	2	4.625	5	6	4	1	6	5	5	5	7	7	7	7	7	7	7	7
285	2	32	2	1	3	2	2.75	3	5	2	1	4.5	5	4	4	5	4	5	4	3	4	3.75	5	4	3	3	4	4	4	3	5	2	4.625	6	7	4	1	4	5	5	5	4.71	5	5	4	5	4	5	5
286	2	30	2	1	2	1	2.75	3	3	2	3	3.75	4	4	4	3	2.25	1	2	3	3	4.25	4	5	4	4	4.25	4	4	4	5	2	4.625	5	5	4	4	4	5	5	5	4.71	5	5	5	4	5	4	5
287	1	31	2	2	2	1	2.75	3	3	2	3	4.75	4	5	5	5	4.75	4	5	5	5	1.25	1	1	2	1	2.75	1	5	2	3	3	6.875	7	7	7	7	6	7	7	7	4.71	5	7	5	4	6	1	5
288	2	26	2	1	4	2	1.75	2	1	2	2	3.75	4	4	3	4	1.5	2	1	2	1	4.5	5	4	4	5	4	4	4	4	4	2	4.625	5	5	5	4	3	5	5	5	4.71	7	7	1	5	7	5	1
289	2	42	3	1	4	2	4.25	4	5	4	4	4.75	5	5	4	5	4.25	4	5	4	4	4.25	4	5	4	4	4.25	4	5	4	4	2	4.625	5	5	4	4	4	5	5	5	4.71	6	5	6	4	4	4	4
290	1	21	1	1	4	2	3.25	2	4	3	4	3.75	3	4	5	3	2.25	1	2	3	3	1.25	1	1	2	1	4.5	4	5	4	5	2	4.625	6	4	4	4	4	5	5	5	4.71	7	7	1	5	7	5	1
291	2	27	2	2	4	2	4	3	3	5	5	3.75	4	4	4	3	2.25	1	2	3	3	3.75	3	5	3	4	4.75	5	4	5	5	2	4.625	5	4	5	2	6	5	5	5	4.71	6	5	6	4	4	4	4
292	2	24	1	1	2	1	4.25	4	5	4	4	4	3	5	4	4	3.25	5	4	2	2	4.25	4	5	4	4	4.25	5	4	3	5	2	4.625	4	4	5	5	4	5	5	5	4.86	5	5	4	5	5	5	5
293	1	35	2	1	2	1	4.5	4	5	4	5	4	5	4	3	4	2.25	2	2	3	2	1.25	2	1	1	1	2.75	1	2	3	5	3	6.875	7	7	7	7	6	7	7	7	4.86	6	7	6	4	7	3	1
294	2	35	2	1	2	1	2.5	2	2	2	4	4.75	5	5	4	5	3.75	3	3	5	4	1.75	1	2	2	2	4.5	5	4	4	5	2	4.625	7	3	4	4	4	5	5	5	4.86	6	6	5	5	4	4	4
295	2	35	2	1	3	2	2.25	2	3	2	2	4.5	5	4	4	5	4.25	5	5	4	3	1.5	2	1	2	1	3	1	5	3	3	2	4.625	5	5	6	2	4	5	5	5	4.86	5	5	5	4	5	5	5
296	2	32	2	2	3	2	4	4	4	4	4	4.5	5	5	4	4	4.5	5	4	4	5	3.75	5	4	3	3	4.25	4	4	4	5	2	4.625	5	5	4	4	4	5	5	5	4.86	7	7	7	1	7	1	4
297	2	23	1	1	4	2	2.75	3	3	2	3	4.25	4	5	5	3	4.5	4	5	4	5	2	3	2	2	1	3	3	4	2	3	2	4.625	4	4	4	5	5	5	5	5	4.86	4	5	5	5	5	5	5
298	2	27	2	1	3	2	4	5	3	3	5	4.25	3	4	5	5	4	3	4	4	5	1.25	1	1	2	1	4.75	5	5	4	5	2	4.625	7	4	4	1	6	5	5	5	4.86	7	7	7	1	7	1	4
299	1	25	1	1	4	2	2.5	2	2	2	4	4.25	4	5	4	4	4.75	4	5	5	5	4.25	4	5	4	4	4.25	4	4	4	5	2	4.625	4	4	4	6	4	5	5	5	4.86	4	5	5	5	5	5	5
300	2	35	2	1	1	1	4	4	5	2	5	4.75	5	5	4	5	4.5	4	4	5	5	1.75	2	2	1	2	4.5	5	5	3	5	2	4.625	4	4	4	4	6	5	5	5	5	5	5	5	5	5	5	5
301	1	22	1	1	4	2	4.75	4	5	5	5	4	4	5	4	3	2.25	2	1	4	2	1.25	2	1	1	1	4	3	4	5	4	2	4.75	4	5	5	4	5	5	5	5	5	5	5	5	5	5	5	5
302	1	22	1	2	2	1	3.5	4	3	4	3	4	4	3	5	4	1.25	1	1	1	2	2.75	2	3	3	3	4.25	4	5	4	4	2	4.75	5	6	4	4	4	5	5	5	5	5	5	5	5	5	5	5
303	1	24	1	1	3	2	2.75	3	3	2	3	4	4	5	4	3	1.5	2	1	1	2	2	1	3	1	3	4.75	4	5	5	5	2	4.75	3	5	5	5	5	5	5	5	5	4	5	6	6	5	4	5
304	2	23	1	1	4	2	2.75	3	3	2	3	4.75	5	5	5	4	4	5	3	5	3	4	5	3	4	4	4.75	5	5	4	5	2	4.75	5	6	4	4	4	5	5	5	5	5	5	5	5	5	5	5
305	1	28	2	2	1	1	2	2	2	2	2	4.75	5	5	5	4	4.25	4	4	4	5	2.75	5	1	2	3	4.75	5	5	5	4	2	4.75	4	7	7	1	4	5	5	5	5	5	5	5	5	5	5	5
306	2	27	2	1	4	2	3.5	4	5	4	1	4.5	5	5	4	4	3.25	5	5	2	1	4.25	4	5	5	3	3	1	1	5	5	3	6.875	7	7	7	6	7	7	7	7	5.14	5	5	6	5	5	5	5
307	1	26	2	1	4	2	4.5	4	5	5	4	4	5	4	3	4	2.25	1	2	3	3	2.5	2	2	3	3	4.25	4	5	4	4	2	4.75	7	4	5	4	3	5	5	5	5.14	5	4	5	4	5	7	6
308	2	28	2	2	4	2	1.75	3	1	1	2	4	4	3	5	4	2.25	1	2	3	3	4.5	4	4	5	5	4	4	3	4	5	2	4.75	4	4	4	7	4	5	5	5	5.14	4	6	4	4	7	7	4
309	1	24	1	2	3	2	4.75	5	5	5	4	4.5	4	5	5	4	4	5	3	4	4	3.75	4	4	4	3	4.75	5	5	4	5	2	4.75	7	4	4	2	6	5	5	5	5.14	6	5	5	5	6	6	3
310	2	27	2	1	4	2	1.75	2	1	2	2	4	4	3	5	4	1.25	2	1	1	1	4.5	5	5	4	4	4.25	5	4	4	4	2	4.75	7	4	4	4	4	5	5	5	5.14	7	7	4	5	5	1	7
311	2	30	2	1	3	2	3	3	1	3	5	4.5	4	4	5	5	4.5	4	5	4	5	4	4	5	4	3	4.75	5	5	5	4	2	4.75	7	7	1	1	7	5	5	5	5.29	7	7	7	4	4	4	4
312	2	24	1	1	4	2	2	3	1	2	2	4.75	5	5	5	4	4.25	4	3	5	5	1.25	2	1	1	1	4.75	5	5	5	4	2	4.75	5	5	4	4	5	5	5	5	5.29	4	7	4	6	7	5	4
313	1	33	2	1	3	2	4.25	4	5	4	4	4.25	4	4	4	5	4.75	5	4	5	5	4.25	4	5	4	4	4.75	4	5	5	5	2	4.75	6	6	4	4	3	5	5	5	5.29	7	4	5	5	5	4	7
314	2	45	3	1	3	2	2.75	3	3	2	3	4.5	5	5	4	4	5	5	5	5	5	1.75	1	2	2	2	4.5	5	5	4	4	2	4.75	7	6	2	2	6	5	5	5	5.29	7	4	5	5	4	7	5
315	2	29	2	1	3	2	4	3	4	5	4	4.5	5	5	4	4	4.25	4	4	4	5	1.5	2	1	2	1	4	5	3	4	4	2	4.75	4	7	4	4	4	5	5	5	5.29	6	6	6	4	6	6	3
316	2	29	2	2	3	2	4.75	5	5	5	4	4.75	4	5	5	5	4.25	5	4	4	4	3	2	3	4	3	4.25	4	5	4	4	2	4.75	5	4	4	6	4	5	5	5	5.29	6	5	5	5	5	5	6
317	2	31	2	1	3	2	5	5	5	5	5	5	5	5	5	5	3	5	3	2	2	1.5	3	1	1	1	3	5	2	4	1	2	4.875	4	5	7	4	4	5	5	5	5.29	5	5	5	5	5	5	7
318	2	26	2	2	3	2	2.75	3	3	2	3	4.25	4	4	5	4	4.5	3	5	5	5	4.25	5	4	4	4	5	5	5	5	5	2	4.875	5	6	6	6	1	5	5	5	5.43	6	5	6	6	5	5	5
319	2	30	2	1	2	1	4.25	4	4	5	4	4.25	4	5	4	4	4	4	4	4	4	4.25	4	5	3	5	4.5	5	3	5	5	2	4.875	1	7	4	5	7	5	5	5	3.57	5	7	3	1	5	1	3
320	2	33	2	2	4	2	3.75	3	4	3	5	4.5	4	4	5	5	4	4	4	4	4	2	1	3	2	2	4.25	5	5	4	3	2	4.875	4	6	4	5	5	5	5	5	3.57	5	4	4	4	4	2	2
321	2	38	3	1	3	2	2	2	3	2	1	4.5	4	5	4	5	4.25	5	4	4	4	1.5	1	2	1	2	5	5	5	5	5	2	4.875	5	5	4	4	6	5	5	5	3.57	3	3	3	5	3	3	5
322	2	22	1	2	3	2	4.25	4	5	4	4	4.5	4	5	5	4	4.5	5	5	3	5	4.25	4	5	4	4	4.5	4	4	5	5	2	4.875	5	5	5	4	5	5	5	5	3.57	3	4	4	4	3	3	4
323	2	44	3	2	3	2	2.75	3	3	2	3	4.5	4	5	4	5	4.5	5	5	4	4	1.5	2	1	2	1	3.75	3	3	5	4	2	4.875	6	5	6	3	4	5	5	5	3.57	7	1	7	1	7	1	1
324	2	26	2	2	3	2	4.5	5	5	3	5	4.5	4	5	4	5	4.5	5	4	5	4	2.25	2	2	3	2	4	4	4	4	4	2	4.875	4	6	4	6	4	5	5	5	3.71	6	4	4	4	6	1	1
325	1	26	2	1	4	2	5	5	5	5	5	4.5	3	5	5	5	3.75	3	3	5	4	1.75	2	1	1	3	3.75	3	4	4	4	2	4.875	5	4	5	4	6	5	5	5	3.71	6	4	4	4	6	1	1
326	2	24	1	2	4	2	3.75	3	3	5	4	5	5	5	5	5	4.25	4	3	5	5	3.75	5	4	3	3	4	4	4	4	4	2	4.875	4	7	4	4	5	5	5	5	3.86	7	3	1	7	7	1	1
327	1	40	3	1	1	1	2.75	3	3	2	3	4	5	5	3	3	2.25	1	2	3	3	1.5	2	2	1	1	5	5	5	5	5	2	4.875	5	5	5	4	5	5	5	5	3.86	4	4	3	5	3	5	3
328	2	23	1	1	3	2	2.75	3	2	4	2	4.75	5	5	4	5	4.5	4	5	4	5	2	2	2	2	2	4.25	4	4	5	4	2	4.875	7	6	6	1	4	5	5	5	3.86	4	4	3	5	3	5	3
329	2	27	2	1	3	2	3	4	2	5	1	4.5	5	4	4	5	4	3	5	5	3	4.75	4	5	5	5	4	4	5	4	3	2	4.875	6	4	6	4	4	5	5	5	4	4	4	4	4	4	4	4
330	2	27	2	1	4	2	4	4	5	3	4	4.25	4	3	5	5	4.75	4	5	5	5	3.5	1	3	5	5	4.75	4	5	5	5	2	4.875	5	4	5	5	5	5	5	5	4	4	4	4	4	4	4	4
331	1	32	2	1	3	2	4.5	4	4	5	5	4	5	3	5	3	1.75	2	2	1	2	1.75	1	1	3	2	4.25	4	3	5	5	2	4.875	6	4	5	5	4	5	5	5	4	4	4	4	4	4	4	4
332	2	33	2	1	4	2	4	4	4	4	4	4	4	3	5	4	4.25	5	4	4	4	2.5	3	1	3	3	4.75	5	5	4	5	2	4.875	6	4	4	5	5	5	5	5	4	4	4	4	4	4	4	4
333	1	24	1	2	4	2	4.25	5	3	5	4	4.25	3	5	4	5	3.5	3	5	3	3	2	2	2	2	2	4.25	3	4	5	5	2	4.875	5	4	6	5	4	5	5	5	4	4	4	4	4	4	4	4
334	2	27	2	2	3	2	4.75	4	5	5	5	4.5	5	5	4	4	4	3	5	4	4	2.25	3	3	1	2	4	3	4	5	4	2	5	7	7	2	3	6	5	5	5	4	4	4	4	4	4	4	4
335	2	24	1	1	3	2	3.75	4	4	4	3	4.25	4	5	4	4	4.5	4	5	5	4	1.25	2	1	1	1	4	3	4	5	4	2	5	5	4	6	4	6	5	5	5	4	4	4	4	4	4	4	4
336	2	38	3	1	3	2	4.5	4	5	5	4	4	5	4	5	2	2	2	2	2	2	1.25	2	1	1	1	4.75	5	5	5	4	2	5	6	5	4	5	5	5	5	5	4	4	4	4	4	4	4	4
337	1	31	2	1	4	2	4.5	5	5	4	4	4.5	5	3	5	5	4.75	4	5	5	5	4.25	4	5	5	3	4.5	5	5	4	4	2	5	6	6	5	3	5	5	5	5	4	4	4	4	4	4	4	4
338	2	36	3	1	3	2	4.25	3	5	5	4	4.5	4	5	4	5	3.75	4	4	3	4	1.75	2	1	1	3	4.5	4	5	4	5	2	5	6	6	6	4	3	5	5	5	4	6	5	5	2	6	2	2
339	2	26	2	2	3	2	3.5	4	1	5	4	4	4	5	4	3	2.25	1	2	3	3	3.75	5	4	3	3	3.75	3	4	3	5	2	5	5	5	6	4	5	5	5	5	4	4	4	4	4	4	4	4
340	1	24	1	1	4	2	3.25	1	5	3	4	4.5	4	4	5	5	4	5	4	4	3	1.75	2	1	3	1	3	2	3	5	2	2	5	6	5	4	5	5	5	5	5	4	4	4	4	4	4	4	4
341	1	33	2	1	4	2	2.75	3	3	2	3	4.25	4	5	3	5	4.25	4	5	5	3	3.25	5	2	3	3	4	4	3	5	4	2	5	5	6	5	4	5	5	5	5	5.43	7	5	6	6	4	4	6
342	1	30	2	1	4	2	4.25	4	5	4	4	5	5	5	5	5	3.5	3	4	4	3	3.75	5	4	3	3	4.25	5	2	5	5	2	5	7	4	4	6	4	5	5	5	5.43	5	6	5	5	6	5	6
343	1	36	3	1	3	2	4.5	5	4	5	4	4	5	4	3	4	1.75	1	1	3	2	3.75	5	4	3	3	4	3	3	5	5	2	5	6	6	5	2	6	5	5	5	5.43	5	5	7	5	5	6	5
344	2	36	3	2	3	2	2.75	3	3	2	3	4.5	4	5	4	5	4.25	5	5	3	4	1.25	2	1	1	1	3.75	4	3	4	4	2	5	5	6	5	4	5	5	5	5	5.43	6	5	5	6	5	6	5
345	2	40	3	2	3	2	2.75	3	3	2	3	4.25	4	4	5	4	3	3	5	3	1	2.25	1	3	3	2	3.75	4	4	4	3	2	5	5	4	4	6	6	5	5	5	5.43	7	6	5	5	5	5	5
346	2	28	2	1	3	2	2.75	3	3	2	3	4.75	4	5	5	5	3.75	5	3	3	4	1.75	3	2	1	1	4.5	5	5	5	3	2	5	4	4	6	6	5	5	5	5	5.43	6	5	5	6	6	5	5
347	2	27	2	2	4	2	2.75	1	3	5	2	4.25	5	4	4	4	4.75	4	5	5	5	3.25	4	5	1	3	4.25	4	5	4	4	2	5	6	6	4	4	5	5	5	5	5.43	6	5	5	6	5	5	6
348	2	27	2	2	4	2	2.75	3	3	2	3	4.5	5	5	5	3	4.75	5	5	4	5	4	3	4	4	5	4.25	4	4	5	4	2	5	6	4	5	6	4	5	5	5	5.43	6	6	5	6	5	5	5
349	1	50	4	2	4	2	2	2	1	2	3	4.25	5	4	5	3	4.5	4	4	5	5	2	3	1	2	2	5	5	5	5	5	2	5	5	4	4	7	5	5	5	5	5.43	6	5	5	5	6	5	6
350	1	29	2	2	2	1	4	5	4	5	2	4.5	4	5	5	4	4.25	4	5	5	3	4.5	4	5	4	5	4.5	5	4	4	5	2	5	4	6	4	4	7	5	5	5	5.43	5	6	6	5	5	6	5
351	2	41	3	1	4	2	4.25	5	4	3	5	4.5	5	4	4	5	4.75	5	5	4	5	3.75	5	4	3	3	3	3	3	2	4	2	5	5	4	7	5	4	5	5	5	5.43	5	5	5	5	7	5	6
352	1	51	4	2	3	2	4	3	5	5	3	4.25	5	4	3	5	3.5	3	3	3	5	2.5	3	3	3	1	3.75	4	3	4	4	2	5	4	7	5	4	5	5	5	5	5.43	5	7	5	6	5	5	5
353	1	36	3	2	3	2	2.75	3	3	2	3	4.5	4	4	5	5	4.25	4	5	3	5	1.75	1	2	2	2	4.75	5	5	5	4	2	5	4	5	7	5	4	5	5	5	5.57	6	6	6	6	6	6	3
354	2	30	2	1	4	2	2.75	3	3	2	3	4.25	3	4	5	5	3	2	3	4	3	3	3	4	3	2	4	3	3	5	5	2	5	6	4	4	6	5	5	5	5	5.57	7	7	7	3	7	1	7
355	2	40	3	1	3	2	2	1	3	2	2	4.75	4	5	5	5	4.5	4	4	5	5	3.5	4	4	3	3	4.25	4	5	5	3	2	5	5	6	4	5	5	5	5	5	5.57	5	5	6	6	6	5	6
356	2	27	2	2	4	2	4.5	4	4	5	5	4.5	5	5	5	3	3.5	3	3	4	4	2.5	3	3	2	2	4.5	5	4	5	4	2	5	5	5	4	4	7	5	5	5	5.57	5	6	5	6	6	6	5
357	1	27	2	1	3	2	2.75	3	3	2	3	4.75	4	5	5	5	3.75	4	5	4	2	2.25	2	1	2	4	4.5	4	5	4	5	2	5	4	5	5	5	6	5	5	5	5.57	6	6	5	5	5	7	5
358	2	37	3	1	4	2	2.75	3	3	2	3	4.25	5	5	4	3	4.5	5	4	4	5	3.75	5	4	3	3	4.5	3	5	5	5	2	5	4	5	4	6	6	5	5	5	5.57	6	5	5	6	4	6	7
359	2	28	2	1	3	2	2.75	3	3	2	3	4.25	4	5	4	4	4	3	4	4	5	2	3	2	2	1	4.25	4	5	4	4	2	5	5	4	5	6	5	5	5	5	5.57	6	5	5	5	7	6	5
360	2	27	2	1	3	2	3.75	4	3	4	4	5	5	5	5	5	4.75	5	5	4	5	3.75	5	2	5	3	3.75	4	3	3	5	2	5	4	4	5	6	6	5	5	5	5.57	6	4	6	7	4	7	5
361	2	26	2	1	4	2	3	2	4	4	2	4	4	5	3	4	2.25	3	1	3	2	3.75	5	4	3	3	4.25	4	5	4	4	2	5	5	4	7	5	4	5	5	5	5.57	6	6	6	6	6	6	3
362	1	33	2	1	3	2	2.75	3	3	2	3	4	5	5	3	3	4	4	4	4	4	2	2	2	2	2	4.5	5	5	4	4	2	5	5	4	6	6	4	5	5	5	5.57	7	7	7	3	7	1	7
363	2	27	2	1	3	2	3.75	2	4	4	5	4.25	4	5	4	4	3.75	3	4	4	4	2.25	3	2	2	2	4.25	5	3	5	4	2	5.125	7	1	7	4	7	5	5	5	5.57	5	6	5	6	5	6	6
364	1	31	2	1	4	2	2.75	3	3	2	3	4.25	4	5	5	3	4.25	3	4	5	5	1.75	2	1	1	3	4.25	5	5	3	4	2	5.125	6	6	3	6	5	5	5	5	5.57	6	7	5	5	6	5	5
365	2	45	3	2	3	2	3.5	4	3	4	3	4.25	4	4	4	5	2.75	4	5	1	1	3.25	2	1	5	5	5	5	5	5	5	2	5.25	6	4	7	4	5	5	6	5	5.57	5	5	7	6	5	5	6
366	2	38	3	2	4	2	2.75	3	3	2	3	4.25	5	5	3	4	4.5	5	5	4	4	1.5	1	1	2	2	4.5	4	4	5	5	2	5.25	7	7	4	4	4	5	6	5	5.57	6	6	5	5	5	5	7
367	2	28	2	2	3	2	2.75	3	3	2	3	4.25	4	5	4	4	4.5	4	5	5	4	1.5	2	1	1	2	4.25	5	5	2	5	2	5.25	6	6	6	4	4	5	6	5	5.57	5	6	7	5	5	6	5
368	2	26	2	2	4	2	2.75	3	3	2	3	4.25	4	4	5	4	4	5	4	4	3	2	1	2	2	3	4	4	5	3	4	2	5.25	6	4	4	6	6	5	6	5	5.57	5	6	6	5	5	5	7
369	2	36	3	1	4	2	3.75	4	5	3	3	4.25	4	4	5	4	3.75	4	3	4	4	2.25	2	3	2	2	4	4	3	5	4	2	5.25	5	5	5	5	6	5	6	5	5.57	6	6	5	5	6	5	6
370	1	27	2	1	4	2	2.75	2	3	2	4	5	5	5	5	5	4.5	5	4	4	5	2.5	2	5	1	2	4.75	5	5	4	5	2	5.25	6	6	6	2	6	5	6	5	5.57	7	6	6	5	5	5	5
371	1	39	3	2	3	2	2.75	3	3	2	3	4.5	4	5	4	5	5	5	5	5	5	3.75	5	4	3	3	4	4	3	4	5	2	5.25	6	6	6	3	5	5	6	5	5.57	7	6	5	5	5	5	6
372	2	49	4	2	3	2	2.75	3	3	2	3	5	5	5	5	5	4.75	4	5	5	5	3.75	5	4	3	3	3.75	3	4	3	5	2	5.25	5	6	4	6	5	5	6	5	5.57	6	5	6	6	5	5	6
373	2	28	2	1	3	2	2.75	3	3	2	3	4.25	4	5	4	4	3	4	3	2	3	3	4	2	2	4	4.25	3	5	4	5	2	5.25	5	6	7	4	4	5	6	5	5.71	5	7	5	5	6	7	5
374	1	37	3	2	3	2	3.5	4	2	4	4	4.5	4	5	5	4	3.25	4	3	3	3	4.75	5	5	4	5	4.5	4	5	5	4	2	5.375	4	6	7	4	5	5	6	6	5.71	6	7	5	5	6	5	6
375	1	53	4	2	4	2	2	1	2	3	2	4.75	5	5	4	5	4.5	5	5	3	5	4.5	5	5	5	3	4.25	5	3	4	5	2	5.375	5	4	6	6	5	5	6	6	5.71	5	5	6	6	6	7	5
376	2	38	3	1	3	2	2.75	5	2	2	2	4.5	5	4	4	5	4	5	3	3	5	2	1	3	3	1	4.75	5	4	5	5	2	5.375	4	4	7	4	7	5	6	6	5.71	6	6	5	5	7	5	6
377	1	30	2	2	3	2	4	4	5	4	3	4.5	5	4	5	4	4.25	5	4	4	4	1.75	3	1	2	1	4.25	4	4	5	4	2	5.375	5	7	5	4	5	5	6	6	5.71	6	5	6	5	6	6	6
378	2	34	2	1	4	2	4	4	3	5	4	4.75	5	5	4	5	4.25	4	5	5	3	1.75	1	2	2	2	4.75	4	5	5	5	2	5.375	6	5	4	5	6	5	6	6	5.71	5	6	5	5	6	6	7
379	2	47	4	1	4	2	4.25	4	4	5	4	4.25	4	5	5	3	3.75	4	4	3	4	2.25	2	2	3	2	4	4	5	3	4	2	5.375	6	5	5	4	6	5	6	6	5.71	5	5	6	6	5	6	7
380	1	33	2	1	4	2	4.5	4	5	5	4	4.25	5	3	5	4	4.25	5	4	5	3	1.75	2	1	2	2	4.75	5	4	5	5	2	5.375	5	7	4	5	5	5	6	6	5.71	6	5	7	5	5	6	6
381	2	26	2	2	3	2	3.75	4	3	4	4	4.5	5	4	5	4	3.75	3	5	4	3	2.25	3	1	2	3	4.75	5	4	5	5	2	5.375	4	4	4	7	7	5	6	6	5.71	7	4	6	5	5	7	6
382	2	49	4	1	4	2	3.75	4	4	4	3	4.5	4	5	5	4	4	3	4	5	4	2	3	2	1	2	4.25	3	5	5	4	2	5.375	7	4	4	6	5	5	6	6	5.71	7	7	7	4	7	4	4
383	2	27	2	2	4	2	4.75	5	5	5	4	4.5	5	5	4	4	4	4	4	5	3	2	2	2	1	3	4	3	5	4	4	2	5.375	6	6	5	5	4	5	6	6	5.71	5	6	6	6	5	6	6
384	2	27	2	1	3	2	4	4	4	4	4	4.25	4	4	4	5	4	4	3	4	5	2	2	3	2	1	4.75	4	5	5	5	2	5.5	6	7	6	1	6	6	6	6	5.71	6	5	6	7	5	5	6
385	1	34	2	1	3	2	4.25	5	4	4	4	4	4	5	3	4	1.75	2	2	2	1	3.75	5	4	3	3	4.5	5	3	5	5	2	5.5	7	6	6	1	6	6	6	6	5.71	6	5	6	6	5	5	7
386	1	39	3	1	3	2	3.75	3	4	3	5	4.25	5	4	3	5	4.5	5	5	3	5	1.5	1	2	2	1	4.75	5	5	5	4	2	5.5	5	5	4	5	7	6	6	6	5.71	7	5	5	7	5	6	5
387	2	47	4	1	3	2	4.25	3	5	4	5	4	3	5	4	4	1	1	1	1	1	3.75	5	4	3	3	4.5	5	4	4	5	2	5.5	4	6	6	4	6	6	6	6	5.71	6	6	5	7	5	6	5
388	1	32	2	1	3	2	4.5	4	5	5	4	4.5	5	4	5	4	3.5	3	4	4	3	2.5	3	2	2	3	4	4	4	4	4	2	5.5	4	5	6	6	5	6	6	6	5.71	7	5	5	5	5	7	6
389	1	30	2	2	4	2	4	5	4	5	2	4.25	4	4	4	5	3.75	4	3	4	4	2.25	2	3	2	2	4.75	4	5	5	5	2	5.5	6	4	6	6	4	6	6	6	5.71	7	7	5	6	5	5	5
390	1	30	2	1	3	2	3.5	4	4	3	3	4.25	4	5	4	4	4	3	4	5	4	2	3	2	1	2	4.75	5	5	5	4	2	5.5	5	4	6	6	5	6	6	6	5.71	5	6	5	6	7	5	6
391	2	43	3	2	4	2	3.5	4	4	2	4	5	5	5	5	5	4.25	3	5	4	5	1.75	1	2	2	2	4.5	5	3	5	5	2	5.5	6	4	4	7	5	6	6	6	5.71	5	5	6	5	7	6	6
392	2	30	2	1	4	2	2	1	1	2	4	4	3	5	4	4	4.5	4	5	5	4	3.75	3	5	3	4	4	5	4	3	4	2	5.5	6	4	7	5	4	6	6	6	5.71	5	6	5	7	6	6	5
393	1	27	2	1	4	2	3.5	2	4	4	4	4.5	5	4	4	5	4.25	3	5	5	4	4.25	4	4	5	4	4.5	5	4	5	4	2	5.5	4	5	6	7	4	6	6	6	5.86	5	7	6	6	7	5	5
394	1	28	2	1	4	2	4.5	5	5	3	5	4.25	5	5	4	3	4.25	5	4	4	4	1.75	3	2	1	1	4.25	3	5	5	4	2	5.5	4	5	7	6	4	6	6	6	5.86	5	6	6	5	6	7	6
395	2	30	2	2	4	2	3.25	3	3	3	4	4.25	5	4	5	3	4.5	4	5	4	5	1.5	2	1	2	1	4.5	4	5	5	4	2	5.5	4	7	5	5	5	6	6	6	5.86	7	7	5	5	5	6	6
396	1	33	2	1	3	2	3	2	2	5	3	4.5	4	5	5	4	4.75	5	4	5	5	1.25	1	2	1	1	4.75	5	5	5	4	2	5.5	6	4	6	6	4	6	6	6	5.86	5	6	7	5	5	6	7
397	2	29	2	2	3	2	2.5	4	2	2	2	4.25	5	4	4	4	4.5	5	4	5	4	1.5	2	1	2	1	4	3	4	5	4	2	5.5	5	5	5	6	5	6	6	6	5.86	5	6	5	6	6	7	6
398	2	42	3	1	3	2	4	5	4	3	4	4.25	4	4	5	4	4.5	5	4	5	4	4.25	4	5	4	4	4	4	5	3	4	2	5.5	5	5	5	7	4	6	6	6	5.86	7	6	5	5	7	5	6
399	2	26	2	1	4	2	4.5	4	5	5	4	4.5	4	5	5	4	5	5	5	5	5	3.75	3	5	4	3	3.75	5	3	3	4	2	5.5	5	5	4	5	7	6	6	6	5.86	7	5	7	5	5	6	6
400	2	41	3	1	3	2	4.75	5	5	5	4	4.5	4	5	5	4	4.5	4	5	5	4	3.75	4	3	4	4	3.5	4	4	3	3	2	5.5	6	5	4	7	4	6	6	6	5.86	7	6	5	5	5	7	6
401	1	31	2	2	2	1	4.5	4	5	4	5	4.5	4	4	5	5	4.5	5	5	5	3	4	5	3	4	4	4.25	4	4	5	4	2	5.5	5	4	6	5	6	6	6	6	5.86	5	5	6	6	7	7	5
402	1	31	2	1	4	2	3.75	4	4	2	5	4.5	4	4	5	5	3.75	5	5	1	4	2.25	1	1	5	2	3.75	4	4	3	4	2	5.625	4	7	7	5	4	6	6	6	5.86	6	5	5	6	7	6	6
403	1	37	3	1	2	1	2.75	3	3	2	3	4.75	5	4	5	5	3.75	3	4	4	4	2.25	3	2	2	2	3.5	3	3	3	5	2	5.625	6	7	4	6	4	6	6	6	5.86	5	7	5	7	6	5	6
404	1	28	2	1	3	2	3.5	3	3	5	3	4.5	5	4	4	5	3.5	4	4	3	3	2.5	2	2	3	3	3.75	3	4	4	4	2	5.625	5	6	6	5	5	6	6	6	5.86	5	7	5	7	5	6	6
405	2	33	2	2	4	2	2.5	3	3	1	3	4.75	5	4	5	5	3.25	5	3	1	4	2.75	1	3	5	2	4.5	5	4	4	5	2	5.625	7	5	4	4	7	6	6	6	5.86	5	7	6	5	6	7	5
406	1	44	3	1	4	2	2.5	1	1	4	4	4.5	5	4	5	4	4.5	4	5	5	4	1.5	1	2	1	2	4.25	4	4	5	4	2	5.625	5	7	6	4	5	6	6	6	5.86	6	5	6	6	7	5	6
407	2	47	4	2	3	2	4	3	4	4	5	4.5	5	4	5	4	3.75	5	3	3	4	2.25	2	1	5	1	4.75	5	5	5	4	2	5.625	5	4	7	5	6	6	6	6	5.86	5	5	5	6	7	7	6
408	2	30	2	2	3	2	4	5	4	3	4	4.5	5	5	5	3	3.75	4	5	1	5	4.25	4	5	4	4	4.5	4	4	5	5	2	5.625	6	6	5	4	6	6	6	6	5.86	5	6	5	6	7	6	6
409	2	36	3	1	3	2	4.75	4	5	5	5	4.5	3	5	5	5	4.25	5	4	4	4	4.25	4	4	4	5	4.25	4	4	4	5	2	5.625	6	4	4	7	6	6	6	6	5.86	6	6	5	6	6	7	5
410	2	28	2	2	3	2	2.75	1	4	4	2	4.5	5	4	5	4	4.5	4	4	5	5	1.5	2	1	1	2	4.5	5	5	4	4	2	5.625	5	7	7	4	4	6	6	6	5.86	7	7	6	5	5	6	5
411	1	34	2	2	4	2	4.75	5	5	5	4	5	5	5	5	5	4	4	3	5	4	2	2	3	1	2	4.25	4	4	5	4	2	5.625	6	4	5	6	6	6	6	6	5.86	6	6	5	6	6	6	6
412	2	30	2	2	3	2	4	4	3	5	4	4.75	4	5	5	5	4.5	5	5	3	5	4.25	4	4	5	4	4.5	5	4	5	4	2	5.625	5	7	4	7	4	6	6	6	5.86	7	6	6	5	6	5	6
413	1	34	2	2	4	2	2.75	1	3	3	4	4.5	4	4	5	5	3.25	5	3	4	1	2.75	1	3	2	5	3	2	4	2	4	3	7	7	7	7	7	7	7	7	7	5.86	7	5	5	7	6	5	6
414	2	37	3	1	4	2	2.25	3	2	2	2	4	5	4	4	3	1.25	1	1	2	1	3	4	5	1	2	3.75	2	5	3	5	2	5.625	4	6	5	6	6	6	6	6	5.86	5	7	6	5	6	7	5
415	2	29	2	2	3	2	4.5	5	5	4	4	4.25	4	5	3	5	4	4	4	4	4	2	1	2	3	2	4.25	4	4	4	5	2	5.625	5	6	6	5	5	6	6	6	5.86	7	5	6	7	6	5	5
416	2	29	2	2	3	2	3.25	3	4	3	3	4.5	5	5	3	5	3.5	4	5	2	3	2.5	2	1	4	3	3	4	2	4	2	2	5.625	6	5	6	6	4	6	6	6	5.86	5	6	6	6	7	5	6
417	2	27	2	2	3	2	4.25	4	5	4	4	5	5	5	5	5	4.5	4	4	5	5	1.5	2	1	1	2	4.25	5	3	5	4	2	5.625	5	4	5	7	6	6	6	6	5.86	6	6	5	6	6	6	6
418	2	37	3	1	4	2	4	4	4	5	3	4.5	5	5	4	4	4	5	4	3	4	2	1	1	3	3	4.5	4	5	4	5	2	5.625	6	5	5	6	5	6	6	6	5.86	7	5	6	5	5	6	7
419	2	43	3	1	4	2	4.25	5	4	5	3	4.25	5	4	3	5	4	5	5	3	3	2	1	3	2	2	4	4	4	4	4	2	5.625	6	4	6	6	5	6	6	6	5.86	7	5	6	5	6	5	7
420	2	26	2	2	4	2	4	4	4	4	4	4.25	4	5	4	4	4.5	4	5	4	5	1.5	2	2	1	1	4.5	4	5	4	5	2	5.625	5	4	6	6	6	6	6	6	5.86	6	6	6	6	6	6	5
421	2	33	2	2	4	2	4	5	3	4	4	4.25	5	5	3	4	4.5	4	5	5	4	4.25	4	4	5	4	3.5	3	2	5	4	2	5.625	7	5	7	4	4	6	6	6	5.86	6	6	7	6	5	5	6
422	1	31	2	1	4	2	4	3	4	5	4	4.75	5	4	5	5	4.25	3	4	5	5	1.75	1	3	2	1	4.5	5	5	3	5	2	5.625	5	7	4	6	5	6	6	6	5.86	5	7	6	5	7	6	5
423	1	36	3	1	3	2	4.25	4	4	4	5	4.5	4	4	5	5	4.25	3	4	5	5	1.75	1	2	2	2	4.75	5	5	4	5	2	5.625	6	7	5	4	5	6	6	6	5.86	5	7	6	5	6	6	6
424	2	28	2	1	3	2	4.25	4	5	3	5	4.25	5	4	4	4	4.5	5	4	4	5	1.5	2	2	1	1	4	3	4	4	5	2	5.625	6	7	4	3	7	6	6	6	5.86	5	7	5	5	6	6	7
425	1	32	2	1	4	2	4.5	3	5	5	5	4.5	4	5	5	4	4.5	4	5	4	5	1.5	2	1	2	1	4.75	5	5	5	4	2	5.625	6	7	4	6	4	6	6	6	5.86	6	7	5	5	7	5	6
426	2	26	2	1	1	1	3	3	3	3	3	4.25	5	4	4	4	3.75	5	4	5	1	2.25	1	2	1	5	5	5	5	5	5	2	5.625	5	7	4	5	6	6	6	6	5.86	6	5	6	5	7	6	6
427	2	42	3	2	3	2	4.5	4	5	5	4	4.75	5	5	5	4	4.25	5	3	4	5	1.75	1	1	3	2	3.75	4	4	4	3	2	5.625	4	5	7	7	4	6	6	6	5.86	6	5	6	6	7	5	6
428	2	26	2	2	3	2	3	1	4	4	3	4.25	5	4	4	4	4	5	3	4	4	2	2	3	2	1	4.25	4	5	5	3	2	5.625	6	6	5	6	4	6	6	6	5.86	6	5	5	7	6	5	7
429	1	27	2	1	4	2	4.25	4	4	4	5	5	5	5	5	5	4.25	5	4	4	4	1.75	2	2	2	1	4.75	4	5	5	5	2	5.625	6	6	5	5	5	6	6	6	6	6	5	6	7	6	7	5
430	2	36	3	1	3	2	3.25	3	4	3	3	4.25	5	3	4	5	4.25	5	5	3	4	1.75	1	2	2	2	4.5	5	5	4	4	2	5.625	6	5	5	5	6	6	6	6	6	6	5	7	6	6	5	7
431	1	28	2	1	4	2	3.75	4	3	3	5	4.5	4	5	5	4	4.5	4	5	4	5	1.5	2	1	2	1	4.5	4	5	5	4	2	5.625	6	5	4	6	6	6	6	6	6	6	6	6	6	6	6	6
432	1	28	2	1	4	2	3.25	5	4	2	2	4.75	5	5	5	4	4.25	5	4	4	4	1.75	2	2	2	1	4.25	4	3	5	5	2	5.625	4	7	4	6	6	6	6	6	6	6	7	6	6	5	6	6
433	2	40	3	2	4	2	3.75	3	4	4	4	4.75	5	4	5	5	4.5	4	5	5	4	1.5	2	1	2	1	4.25	4	4	4	5	2	5.625	7	5	4	5	6	6	6	6	6	6	7	6	5	6	6	6
434	2	40	3	2	3	2	3.75	4	5	3	3	4.25	3	5	5	4	4.5	5	3	5	5	1.5	2	1	1	2	4.5	5	5	4	4	2	5.625	5	7	6	5	4	6	6	6	6	6	5	5	7	6	6	7
435	1	28	2	2	4	2	3.75	4	4	3	4	4.25	4	5	4	4	4.5	4	4	5	5	1.5	1	3	1	1	4.5	4	5	4	5	2	5.625	6	5	4	7	5	6	6	6	6	5	6	6	6	7	7	5
436	2	26	2	2	3	2	3.5	4	3	3	4	5	5	5	5	5	4.25	4	4	4	5	1.75	2	1	3	1	4.5	5	4	5	4	2	5.625	7	4	6	4	6	6	6	6	6	5	6	5	7	6	6	7
437	2	41	3	1	2	1	3.75	4	3	4	4	4.25	5	4	4	4	4.25	4	5	3	5	1.75	2	2	2	1	4.5	4	4	5	5	2	5.75	6	7	4	6	5	6	6	6	6	4	7	6	7	5	7	6
438	2	38	3	2	3	2	3.5	3	3	4	4	4.75	4	5	5	5	4.5	5	4	5	4	1.5	2	2	1	1	4.25	4	4	5	4	2	5.75	4	5	6	6	6	6	6	7	6	7	4	6	7	6	7	5
439	1	37	3	2	3	2	2.5	3	3	2	2	4.5	4	5	5	4	3.25	2	5	5	1	2.75	4	1	1	5	4.5	4	5	4	5	2	5.75	7	6	5	6	4	6	6	6	6	6	5	5	7	5	7	7
440	2	27	2	2	3	2	4	4	3	4	5	4.5	4	5	4	5	4.25	4	4	4	5	1.75	1	2	2	2	4.5	5	5	3	5	2	5.75	7	5	4	7	5	6	6	6	6	6	6	7	7	5	5	6
441	1	45	3	1	3	2	3.5	4	3	3	4	4.5	5	4	5	4	4.75	5	5	4	5	1.25	1	1	2	1	4.75	5	5	5	4	2	5.75	7	5	4	7	5	6	6	6	6	6	7	6	6	6	6	5
442	2	42	3	2	4	2	3.75	4	4	3	4	4.75	4	5	5	5	4	4	3	4	5	2	2	2	1	3	4.75	5	5	5	4	2	5.75	7	5	4	6	6	6	6	6	6	7	6	6	6	5	6	6
443	1	26	2	1	3	2	3.75	3	5	4	3	4.5	3	5	5	5	4.25	5	4	4	4	1.75	1	2	2	2	4	5	5	1	5	2	5.75	5	6	4	6	7	6	6	6	6	7	7	6	5	6	5	6
444	1	34	2	1	4	2	4	4	4	3	5	4.25	5	4	4	4	4.75	5	4	5	5	1.25	1	2	1	1	4.75	5	5	4	5	2	5.75	7	4	6	5	6	6	6	6	6	7	6	6	5	6	7	5
445	2	36	3	1	3	2	4	5	5	4	2	4.25	5	4	4	4	3.75	4	5	2	4	2.25	2	1	4	2	3	2	2	4	4	2	5.75	7	6	5	6	4	6	6	6	6	7	6	5	6	5	7	6
446	2	31	2	2	4	2	4.25	4	3	5	5	5	5	5	5	5	4.25	4	5	4	4	1.75	2	1	2	2	5	5	5	5	5	2	5.75	6	7	4	7	4	6	6	6	6	6	6	7	5	5	7	6
447	2	37	3	1	3	2	3.75	3	4	3	5	5	5	5	5	5	4	5	4	3	4	2	4	1	1	2	4.25	5	3	5	4	2	5.75	4	6	4	7	7	6	6	6	6	6	7	7	5	7	5	5
448	1	46	4	2	3	2	3.75	4	3	4	4	4.25	5	4	5	3	4.25	4	5	4	4	1.75	2	1	2	2	4	5	4	2	5	2	5.75	4	5	7	7	5	6	6	6	6	6	6	7	6	5	5	7
449	1	34	2	1	4	2	4.5	5	5	3	5	4.25	4	4	4	5	4	4	4	5	3	2	3	1	2	2	4.25	5	4	4	4	2	5.75	7	4	7	5	5	6	6	6	6	7	6	5	6	7	5	6
450	1	31	2	1	4	2	3.75	4	3	5	3	4.75	5	4	5	5	4.25	4	5	5	3	1.75	2	1	1	3	5	5	5	5	5	2	5.75	7	5	7	4	5	6	6	6	6	7	6	7	6	5	5	6
451	2	50	4	2	3	2	3.75	4	3	4	4	4.75	4	5	5	5	4.5	4	5	4	5	1.5	1	2	1	2	4.5	5	4	4	5	2	5.75	5	5	6	6	6	6	6	6	6	7	6	6	7	5	5	6
452	2	35	2	1	4	2	3.25	2	3	3	5	4.5	4	5	5	4	4.75	5	5	4	5	1.25	1	1	2	1	4.5	5	5	3	5	2	5.75	6	7	5	5	5	6	6	6	6	5	6	6	7	5	7	6
453	1	30	2	1	3	2	4	4	4	4	4	5	5	5	5	5	4	2	5	5	4	2	1	4	2	1	4	5	4	4	3	2	5.75	6	7	6	4	5	6	6	6	6	6	6	5	7	6	6	6
454	2	50	4	1	3	2	3.5	3	4	3	4	4.75	5	4	5	5	4.25	5	5	4	3	1.75	1	1	2	3	3.75	1	5	5	4	2	5.75	6	7	4	7	4	6	6	6	6	6	6	7	5	6	7	5
455	2	31	2	1	3	2	3.75	5	3	4	3	4.25	4	4	4	5	4.5	5	5	4	4	4.25	4	5	4	4	4.75	5	5	5	4	2	5.75	4	4	7	6	7	6	6	6	6	6	7	5	6	6	7	5
456	1	48	4	1	4	2	3.5	3	4	3	4	4.75	5	4	5	5	4.25	5	4	4	4	1.75	1	2	2	2	4	4	3	5	4	2	5.75	4	6	6	6	6	6	6	6	6	5	6	6	6	7	6	6
457	2	39	3	1	3	2	4	4	5	3	4	4.5	5	5	4	4	4.75	4	5	5	5	1.25	2	1	1	1	4.25	4	5	4	4	2	5.75	6	6	5	5	6	6	6	6	6	7	6	6	5	6	5	7
458	1	31	2	1	4	2	4.5	4	5	4	5	4.25	5	4	4	4	4.5	4	4	5	5	1.5	2	2	1	1	3.75	3	5	4	3	2	5.75	6	7	5	5	5	6	6	6	6	6	6	6	5	6	6	7
459	1	35	2	1	3	2	3.5	4	3	4	3	4.25	5	5	3	4	4.75	5	5	4	5	1.25	2	1	1	1	4	3	4	4	5	2	5.75	6	7	6	4	5	6	6	6	6	5	6	6	6	7	7	5
460	1	45	3	2	4	2	3.5	5	3	3	3	4.5	4	5	5	4	5	5	5	5	5	4.25	4	5	4	4	4.25	4	5	4	4	2	5.75	6	7	5	6	4	6	6	6	6	7	7	5	5	6	6	6
461	1	29	2	2	3	2	3.75	3	5	4	3	4.25	5	5	4	3	4	3	5	4	4	2	2	1	2	3	4.75	5	5	5	4	2	5.75	5	6	4	7	6	6	6	6	6	5	5	6	7	6	6	7
462	2	29	2	1	2	1	4.5	5	4	5	4	4.5	5	5	4	4	4.25	4	5	3	5	1.75	1	1	2	3	4.25	4	4	5	4	2	5.75	6	5	5	6	6	6	6	6	6	5	7	7	5	6	6	6
463	1	32	2	2	3	2	3.5	3	4	2	5	4.5	5	4	4	5	4.5	5	4	4	5	1.5	1	2	2	1	4.25	5	5	4	3	2	5.75	4	6	7	6	5	6	6	6	6	6	6	5	6	6	6	7
464	2	31	2	1	3	2	3.75	4	3	5	3	4.25	4	4	5	4	3.25	4	1	4	4	2.75	2	5	2	2	4.25	5	4	5	3	2	5.75	7	4	6	6	5	6	6	6	6	6	6	6	6	5	6	7
465	1	30	2	2	4	2	3.5	4	4	3	3	4.25	5	4	3	5	4	5	2	4	5	2	2	2	2	2	4	4	4	3	5	2	5.75	5	7	5	7	4	6	6	6	6	6	7	6	5	5	6	7
466	2	43	3	1	3	2	3.5	3	3	4	4	5	5	5	5	5	4.75	4	5	5	5	1.25	2	1	1	1	4.25	5	4	3	5	2	5.875	6	7	5	5	6	6	6	6	6	7	7	5	6	5	7	5
467	2	32	2	1	4	2	4	4	4	3	5	5	5	5	5	5	4.5	5	5	3	5	1.5	1	1	3	1	4.5	5	5	4	4	2	5.875	4	6	7	7	5	6	6	6	6	7	5	6	6	5	6	7
468	2	42	3	1	3	2	3.75	3	4	4	4	4.25	4	5	5	3	4.5	4	4	5	5	1.5	2	2	1	1	4.75	5	5	5	4	2	5.875	7	6	5	6	4	6	6	7	6	6	5	6	5	7	7	6
469	2	39	3	1	4	2	3.75	4	3	4	4	5	5	5	5	5	4.25	5	4	5	3	1.75	2	1	3	1	4.5	3	5	5	5	2	5.875	6	7	5	6	5	6	6	6	6	6	6	6	5	6	6	7
470	2	29	2	1	4	2	3.5	4	3	4	3	4.5	4	4	5	5	4.5	4	4	5	5	1.5	2	2	1	1	5	5	5	5	5	2	5.875	6	6	6	5	6	6	6	6	6	6	6	5	7	6	5	7
471	2	39	3	1	4	2	3.75	3	4	4	4	4.5	5	4	4	5	5	5	5	5	5	1	1	1	1	1	4	3	5	4	4	2	5.875	6	7	5	5	6	6	6	6	6	6	5	5	7	6	6	7
472	1	30	2	1	3	2	3.5	5	3	3	3	4.25	4	3	5	5	5	5	5	5	5	1	1	1	1	1	4	4	5	4	3	2	5.875	6	6	6	7	4	6	6	6	6.14	7	7	6	6	7	4	6
473	1	30	2	2	3	2	4.25	4	4	4	5	4.5	5	5	5	3	4.25	4	4	4	5	1.75	1	2	1	3	4.5	5	3	5	5	2	5.875	5	7	5	7	5	6	6	6	6.14	7	7	7	7	7	7	1
474	2	37	3	2	4	2	4	3	4	4	5	4.5	4	4	5	5	4.75	5	5	4	5	4.25	4	3	5	5	4.75	5	5	5	4	2	5.875	7	7	4	5	6	6	6	6	6.14	7	7	7	7	7	4	4
475	1	50	4	1	4	2	3.75	5	2	4	4	4	4	4	5	3	2.25	1	2	3	3	4	5	3	5	3	4.5	5	4	5	4	2	5.875	6	7	7	4	5	6	6	6	6.14	5	7	7	6	6	7	5
476	2	29	2	2	3	2	3.5	3	3	5	3	4.5	5	4	5	4	4.25	3	5	5	4	1.75	2	2	2	1	4.5	5	5	4	4	2	5.875	6	5	7	6	5	6	6	6	6.14	6	7	7	6	6	6	5
477	2	34	2	1	3	2	3.75	5	3	4	3	5	5	5	5	5	4.75	5	5	4	5	1.25	1	1	2	1	4.75	5	4	5	5	2	5.875	6	6	6	6	5	6	6	6	5.71	7	5	6	5	6	6	5
478	1	38	3	1	3	2	3	3	3	3	3	5	5	5	5	5	3.75	5	3	3	4	2.25	1	3	3	2	4.25	4	4	5	4	2	5.875	6	7	6	6	4	6	6	6	5.71	5	5	5	5	7	7	6
479	2	36	3	2	3	2	3.5	4	3	3	4	4.5	4	5	5	4	4	4	5	4	3	2	1	3	1	3	3.75	4	4	4	3	2	5.875	7	7	5	5	5	6	6	6	5.71	5	5	6	5	7	5	7
480	1	34	2	1	4	2	4.25	5	3	4	5	4.5	5	4	4	5	4	4	4	4	4	2	3	2	2	1	3.75	3	4	4	4	2	5.875	6	5	6	7	5	6	6	6	5.71	5	5	6	6	6	5	7
481	2	26	2	2	3	2	4.25	4	5	4	4	4.25	5	4	4	4	4.25	4	4	5	4	1.75	3	1	1	2	4.75	5	5	4	5	2	5.875	6	5	7	5	6	6	6	6	5.71	7	6	6	5	5	5	6
482	2	31	2	2	4	2	4.25	5	4	4	4	4.5	5	4	4	5	4	5	3	5	3	2	2	3	1	2	4.25	5	3	5	4	2	5.875	5	6	7	6	5	6	6	6	5.86	6	6	5	6	6	6	6
483	1	34	2	2	2	1	3.5	5	3	3	3	4.75	5	4	5	5	4.5	5	4	4	5	1.5	1	2	2	1	4.5	5	4	5	4	2	5.875	5	4	7	6	7	6	6	6	5.86	6	7	6	5	5	7	5
484	2	26	2	1	2	1	3.75	5	3	3	4	4.5	4	4	5	5	4	3	4	4	5	2	1	2	3	2	4.25	4	5	4	4	2	6	6	7	6	5	5	6	6	7	5.86	6	5	6	6	6	5	7
485	2	29	2	1	3	2	3.25	3	3	4	3	4.25	3	4	5	5	4	4	3	5	4	2	1	2	3	2	4	4	5	4	3	2	6	6	6	6	6	5	6	6	7	5.86	6	6	6	7	6	5	5
486	1	27	2	1	4	2	4	4	4	5	3	5	5	5	5	5	5	5	5	5	5	4.25	4	5	5	3	4.5	5	4	5	4	2	6	7	5	6	5	6	6	6	7	5.86	6	6	6	6	5	7	5
487	1	31	2	1	4	2	3.5	4	3	3	4	4.25	5	5	3	4	3.75	3	4	4	4	2.25	3	2	2	2	4.25	5	4	4	4	2	6	6	6	6	5	6	6	6	7	5.86	6	7	5	7	5	5	6
488	2	35	2	1	3	2	4	3	3	5	5	4.25	4	4	4	5	4.5	5	4	4	5	1.5	1	2	2	1	4.25	4	5	4	4	2	6	5	6	7	4	7	6	6	7	5.86	5	6	7	7	5	5	6
489	1	29	2	2	4	2	4.25	4	4	4	5	4.25	3	4	5	5	4	5	4	3	4	2	3	1	1	3	4.25	4	5	5	3	2	6	6	4	7	6	6	6	6	7	5.86	7	5	7	6	6	5	5
490	1	35	2	1	4	2	4	4	4	5	3	4.5	5	4	4	5	4	4	3	4	5	2	2	3	2	1	4	4	5	4	3	2	6	7	5	6	6	5	6	6	7	5.86	6	5	7	5	6	7	5
491	1	35	2	1	3	2	3.25	4	3	3	3	4.5	4	4	5	5	3	2	4	5	1	3	4	2	1	5	4	3	5	3	5	2	6.125	6	6	7	5	5	7	6	7	5.86	6	5	5	5	7	6	7
492	1	37	3	1	4	2	4	4	3	4	5	5	5	5	5	5	4	4	4	5	3	2	2	2	1	3	4.75	5	5	5	4	2	6.125	6	7	4	6	6	7	6	7	5.86	6	7	5	7	6	5	5
493	2	28	2	1	3	2	3.75	4	4	3	4	4.5	5	5	3	5	4.25	4	4	4	5	1.75	2	2	2	1	4	4	3	5	4	2	6.125	4	7	7	6	5	7	6	7	5.86	7	4	5	7	5	7	6
494	2	38	3	1	3	2	4	4	5	4	3	4.5	5	5	5	3	4.5	5	4	4	5	1.5	1	2	2	1	3.75	4	4	5	2	2	6.125	5	4	7	7	6	7	6	7	5.86	6	5	4	7	6	7	6
495	1	28	2	2	3	2	4	4	4	3	5	4.25	4	4	5	4	4	4	4	4	4	2	2	2	2	2	4.25	4	5	3	5	2	6.25	6	7	6	6	5	7	7	6	5.86	6	7	4	6	7	4	7
496	1	39	3	2	4	2	4.25	4	4	5	4	4.75	5	5	4	5	4.75	4	5	5	5	1.25	2	1	1	1	4	3	5	5	3	2	6.25	5	6	7	5	7	7	7	6	5.86	6	6	5	6	6	6	6
497	1	34	2	1	4	2	4.5	5	5	4	4	4.25	4	3	5	5	4.75	5	4	5	5	1.25	1	2	1	1	4.75	5	4	5	5	2	6.25	7	5	6	6	5	7	7	7	7	7	7	7	7	7	7	7
498	2	37	3	1	3	2	3.5	4	4	3	3	4.75	5	4	5	5	4.25	5	3	5	4	1.75	1	3	1	2	4	5	4	3	4	2	6.25	7	7	5	6	4	7	7	7	6.14	7	6	6	6	7	5	6
499	1	26	2	1	3	2	1.75	2	2	2	1	4.25	5	5	4	3	3.5	4	5	4	1	4	4	3	5	4	4.5	4	4	5	5	2	6.25	7	7	4	6	5	7	7	7	6.14	6	6	6	7	6	6	6
500	1	37	3	1	4	2	3.5	3	4	4	3	4.5	5	4	4	5	4	4	5	4	3	2	2	1	2	3	4.5	5	3	5	5	2	6.375	5	7	5	7	6	7	7	7	6.14	7	7	7	7	7	7	1
501	1	38	3	2	4	2	3.75	4	3	4	4	4.5	5	5	3	5	4.75	5	4	5	5	1.25	1	2	1	1	4	4	4	3	5	2	6.375	7	6	6	6	5	7	7	7	6.14	7	7	7	7	7	4	4
502	1	48	4	2	3	2	3	3	3	3	3	4.5	5	4	4	5	4.75	5	4	5	5	4.25	4	5	4	4	4.75	5	5	5	4	2	6.375	6	5	7	6	7	7	7	6	6.14	7	7	7	5	7	7	3
[truncated: 17 more columns]
